# Supplementary material for: Genomic characterization of the bacterial phylum Candidatus Effluviviacota, a cosmopolitan member of the global seep microbiome
Source: mBio. 2024 Jul 9;15(8):e00992-24. doi: 10.1128/mbio.00992-24 (PMC11323493; doi:10.1128/mbio.00992-24)
Supplement: Supplemental Tables — Tables S1-S13. [file mbio.00992-24-s0002.xlsx]

## Sheet: Content
Content
Table S1. Sampling and sequencing information for metagenomic data from NCBI and Figshare.
Table S2. Metadata for sampling sites
Table S3. Basic information for 30 MAGs analysed in this study.
Table S4. Genome-aggregate average nucleotide identity (ANI) of MAGs, based on fastANI.
Table S5. Average amino acid identity (AAI) of MAGs, based on compareM.
Table S6. Metadata for VGIX01 16S gene sequences, obtained from MAPseq based on level 90.
Table S7. Functional annotations for key pathways using METABOLIC.
Table S8. Functional annotations for key pathways using KofamScan.
Table S9. Key genes for Ca. Effluvivivax and Ca. Effluvibate srepresented in Figure 4
Table S10. Overview of carbohydrate-active enzymes (CAZymes) results annotated using dbCAN2.
Table S11. Overview of peptidase/inhibitor units identified using peptidase database MEROPS.
Table S12. Multiheme cytochromes results checked for signal peptides using SignalP 6.0.
Table S13. Sequence dissimilarity for complete 16S rRNA genes in VGIX01 and JABDJQ01, Eisenbacteria, Latescibacterota.

## Sheet: Table S1
Table S1. Sampling and sequencing information for metagenomic data from NCBI and Figshare.
Geographic location	Type	NCBI BioProject	Sample name	Depth (mbsf)	Water depth (m)	Metagenomic and metatranscriptomic data
						SRA accession (metagenomes)	Sequencing platform	assembly and binning statistics		Publication data information
								single assembly
								assembly	binning	Source DOI	Source reference
Scotian Basin	oil and gas seep	PRJNA598277	SB_0	0	2306	SRR12623516	Illumina NextSeq 500	megahit	-maxbin2 -concoct -metabat2	DOI: 10.1038/s41467-020-19648-2	Dong, X. et al. Thermogenic hydrocarbon biodegradation by diverse depth-stratified microbial populations at a Scotian Basin cold seep. Nat Commun 11, 5825 (2020)
			SB_0.2	0.2		SRR12623517	Illumina NextSeq 500	megahit	-maxbin2 -concoct -metabat2
			SB_0.6	0.6		SRR12623518	Illumina NextSeq 500	megahit	-maxbin2 -concoct -metabat2
			SB_1	1		SRR12623519	Illumina NextSeq 500	megahit	-maxbin2 -concoct -metabat2
			SB_1.5	1.5		SRR12623520	Illumina NextSeq 500	megahit	-maxbin2 -concoct -metabat2
			SB_2	2		SRR12623521	Illumina NextSeq 500	megahit	-maxbin2 -concoct -metabat2
			SB_2.5	2.5		SRR12623522	Illumina NextSeq 500	megahit	-maxbin2 -concoct -metabat2
Gulf of Mexico	oil and gas seep	PRJNA553005	GoM_a_0.15	0.1-0.15	~1600	SRR9649755	Illumina HiSeq 2500	megahit	-maxbin2 -concoct -metabat2	DOI: 10.1038/s41598-020-62840-z	Zhao, R. et al. Metagenomic views of microbial dynamics influenced by hydrocarbon seepage in sediments of the Gulf of Mexico. Sci Rep 10, 5772 (2020)
			GoM_b_0.15	0.1-0.15		SRR9649756	Illumina HiSeq 2500	megahit	-maxbin2 -concoct -metabat2
			GoM_c_0.15	0.1-0.15		SRR9649758	Illumina HiSeq 2500	megahit	-maxbin2 -concoct -metabat2
			GoM_d_0.15	0.1-0.15		SRR9649759	Illumina HiSeq 2500	megahit	-maxbin2 -concoct -metabat2
			GoM_e_0.15	0.1-0.15		SRR9649760	Illumina HiSeq 2500	megahit	-maxbin2 -concoct -metabat2
South China Sea: Jiaolong cold seep	oil and gas seep	PRJCA000792/PRJNA831433	JL_0.02	0-0.02	1143	SRR19020600	Illumina HiSeq 2500	megahit	-maxbin2 -concoct -metabat2	DOI: 10.1007/s42995-020-00057-9; DOI: 10.1111/1462-2920.15796	Li, W.-L. et al. Metabolic diversification of anaerobic methanotrophic archaea in a deep-sea cold seep. Mar Life sci Technol 2, 431-441 (2020); Li, W.-L. et al. Microbial ecology of sulfur cycling near the sulfate–methane transition of deep-sea cold seep sediments. Environ Microbiol 23, 6844-6858 (2021)
			JL_0.06	0.04-0.06		SRR19020599	Illumina HiSeq 2500	megahit	-maxbin2 -concoct -metabat2
			JL_0.1	0.08-0.10		SRR19020591	Illumina HiSeq 2500	megahit	-maxbin2 -concoct -metabat2
			JL_0.14	0.12-0.14		SRR19020590	Illumina HiSeq 2500	megahit	-maxbin2 -concoct -metabat2
Site F cold seep	methane seep	PRJNA702903/PRJNA831433	SF_0.02	0-0.02	1162.52	SRR19020598	Illumina NovaSeq6000	megahit	-maxbin2 -concoct -metabat2	DOI: 10.1111/1462-2920.15796	Li, W.-L. et al. Microbial ecology of sulfur cycling near the sulfate–methane transition of deep-sea cold seep sediments. Environ Microbiol 23, 6844-6858 (2021)
			SF_0.08	0.06-0.08		SRR19020597	Illumina NovaSeq6000	megahit	-maxbin2 -concoct -metabat2
			SF_0.1	0.08-0.10		SRR19020596	Illumina NovaSeq6000	megahit	-maxbin2 -concoct -metabat2
			SF_0.12	0.10-0.12		SRR19020595	Illumina NovaSeq6000	megahit	-maxbin2 -concoct -metabat2
			SF_0.18	0.16-0.18		SRR19020594	Illumina NovaSeq6000	megahit	-maxbin2 -concoct -metabat2
			SF_0.2	0.18-0.20		SRR19020593	Illumina NovaSeq6000	megahit	-maxbin2 -concoct -metabat2
			SF_0.26	0.24-0.26		SRR19020592	Illumina NovaSeq6000	megahit	-maxbin2 -concoct -metabat2
Haima cold seep	methane seep	PRJNA628571/PRJNA831433	Haima1_0.04	0.02-0.04	1380	SRR18920794	Illumina HiSeq 2500	megahit	-maxbin2 -concoct -metabat2	DOI: 10.1016/j.dsr.2021.103489; DOI: 10.1038/s41467-022-32503-w	Lu, R. et al. Asgard archaea in the haima cold seep: Spatial distribution and genomic insights. Deep Sea Res Part 1 Oceanogr Res Pap 170, 103489 (2021); Dong et al. Phylogenetically and catabolically diverse diazotrophs reside in deep-sea cold seep sediments Nat Commun 13, 4885 (2022)
			Haima1_0.12	0.10-0.12		SRR18920793	Illumina HiSeq 2500	megahit	-maxbin2 -concoct -metabat2
			Haima1_0.2	0.18-0.20		SRR18920792	Illumina HiSeq 2500	megahit	-maxbin2 -concoct -metabat2
			Haima1_a_0.28	0.26-0.28		SRR18920791	Illumina HiSeq 2500	megahit	-maxbin2 -concoct -metabat2
			Haima1_b_0.28	0.26-0.28		SRR18920790	Illumina HiSeq 2500	megahit	-maxbin2 -concoct -metabat2
	methane seep		Haima3_0.12	0.10-0.12	1380	SRR18936880	Illumina HiSeq 2500	megahit	-maxbin2 -concoct -metabat2
			Haima3_0.2	0.18-0.20		SRR18936879	Illumina HiSeq 2500	megahit	-maxbin2 -concoct -metabat2
			Haima3_0.28	0.26-0.28		SRR18936878	Illumina HiSeq 2500	megahit	-maxbin2 -concoct -metabat2
			Haima3_0.36	0.34-0.36		SRR18936877	Illumina HiSeq 2500	megahit	-maxbin2 -concoct -metabat2
			Haima3_0.76	0.74-0.76		SRR18936876	Illumina HiSeq 2500	megahit	-maxbin2 -concoct -metabat2
	methane seep		Haima5_0.02	0-0.02	1390	SRR18936875	Illumina HiSeq 2500	megahit	-maxbin2 -concoct -metabat2
			Haima5_0.06	0.04-0.06		SRR18936874	Illumina HiSeq 2500	megahit	-maxbin2 -concoct -metabat2
			Haima5_0.14	0.12-0.14		SRR18936873	Illumina HiSeq 2500	megahit	-maxbin2 -concoct -metabat2
			Haima5_0.22	0.20-0.22		SRR18936872	Illumina HiSeq 2500	megahit	-maxbin2 -concoct -metabat2
			Haima5_0.3	0.28-0.30		SRR18936871	Illumina HiSeq 2500	megahit	-maxbin2 -concoct -metabat2
Haima seep	methane seep	PRJNA738468	Haima_S11_0.1	0-0.1	1375	SRR14876852	Illumina HiSeq 2500	megahit	-maxbin2 -concoct -metabat2	DOI: 10.1101/2022.12.21.518016	Xiao, X. et al.Metal-Driven Anaerobic Oxidation of Methane as an Important Methane Sink in Methanic Cold Seep Sediments. Microbiol Spectr. Mar 28;11(2):e0533722. (2023)
			Haima_S11_0.3	0.2-0.3		SRR14876853	Illumina HiSeq 2500	metaSPAdes	-maxbin2 -concoct -metabat2
			Haima_S11_0.5	0.4-0.5		SRR14876854	Illumina HiSeq 2500	megahit	-maxbin2 -concoct -metabat2
			Haima_S11_0.9	0.8-0.9		SRR14876844	Illumina HiSeq 2500	metaSPAdes	-maxbin2 -concoct -metabat2
			Haima_S11_1.3	1.2-1.3		SRR14876845	Illumina HiSeq 2500	metaSPAdes	-maxbin2 -concoct -metabat2
			Haima_S11_1.7	1.6-1.7		SRR14876846	Illumina HiSeq 2500	megahit	-maxbin2 -concoct -metabat2
			Haima_S11_2.1	2-2.1		SRR14876847	Illumina HiSeq 2500	megahit	-maxbin2 -concoct -metabat2
			Haima_S11_2.5	2.4-2.5		SRR14876848	Illumina HiSeq 2500	megahit	-maxbin2 -concoct -metabat2
			Haima_S11_2.9	2.8-2.9		SRR14876849	Illumina HiSeq 2500	megahit	-maxbin2 -concoct -metabat2
			Haima_S11_3.3	3.2-3.3		SRR14876850	Illumina HiSeq 2500	megahit	-maxbin2 -concoct -metabat2
			Haima_S11_3.7	3.6-3.7		SRR14876851	Illumina HiSeq 2500	megahit	-maxbin2 -concoct -metabat2
			Haima_S11_4.1	4-4.1		SRR14876855	Illumina HiSeq 2500	megahit	-maxbin2 -concoct -metabat2
			Haima_S11_4.3	4.2-4.3		SRR14876856	Illumina HiSeq 2500	megahit	-maxbin2 -concoct -metabat2
Haima cold seep	methane seep		7244	6-8	1383-1385		Illumina HiSeq X-ten	megahit	-maxbin2 -concoct -metabat2	This study
			7245	8-10			Illumina HiSeq X-ten	megahit	-maxbin2 -concoct -metabat2
			7246	10-12			Illumina HiSeq X-ten	megahit	-maxbin2 -concoct -metabat2
			7248	14-16			Illumina HiSeq X-ten	megahit	-maxbin2 -concoct -metabat2
			72410	18-19			Illumina HiSeq X-ten	megahit	-maxbin2 -concoct -metabat2
			7055	8-10	1388.7		Illumina HiSeq X-ten	megahit	-maxbin2 -concoct -metabat2
			7058	14-16			Illumina HiSeq X-ten	megahit	-maxbin2 -concoct -metabat2
			70512	22-24			Illumina HiSeq X-ten	megahit	-maxbin2 -concoct -metabat2
			7048	16-18			Illumina HiSeq X-ten	megahit	-maxbin2 -concoct -metabat2
Makaran cold seep	methane seep		G352	35-40	1818		Illumina HiSeq X-ten	megahit	-maxbin2 -concoct -metabat2
			G355	95-100			Illumina HiSeq X-ten	megahit	-maxbin2 -concoct -metabat2
			G3515	285-290			Illumina HiSeq X-ten	megahit	-maxbin2 -concoct -metabat2
Guaymas Basin	hydrothermal sediments		GB53	18-21	2009		Illumina HiSeq X-ten	megahit	-maxbin2 -concoct -metabat2
Shark Bay	hypersaline water		GCA_014728125.1				Illumina NextSeq	megahit	-maxbin2 -concoct -metabat2	DOI: 10.1186/s40168-020-00910-0	Wong, H.-L et al., Microbial dark matter filling the niche in hypersaline microbial mats. Microbiome. 2020 Sep 16;8(1):135
			GCA_014728245.1				Illumina NextSeq	megahit	-maxbin2 -concoct -metabat2
Lake Tanganyika	freshwater lake		GCA_016867725.1					metaSPAdes	-maxbin2 -metabat1 -metabat2	DOI: 10.1038/s41396-021-00898-x	Tran, P.Q., et al. Depth-discrete metagenomics reveals the roles of microbes in biogeochemical cycling in the tropical freshwater Lake Tanganyika. ISME J 15, 1971–1986 (2021).

## Sheet: Table S2
Table S2: Metadata for sampling sites
Sample_ID	Methane(uM)	Chloride(Cl-/mM)	Sulfate(mM)	Depth/cm	Sampling_location	Sample-source	Lat lon	Depth/m	contigs	Largest contig	Total length	Total bases (Gbp)	GC (%)	N50	L50
7244	9.18	563.04	15.83	6-8	Haima, South China Sea	cold seep sediment	110.5°E, 16.7°N	1383-1385	1962064	157458	205076333	61.5229	48.66	1046	505120
7245	11.09	566.22	10.86	8-10	Haima, South China Sea	cold seep sediment	110.5°E, 16.7°N	1383-1385	1720537	170450	203299361	60.9898	48.73	1015	454692
7246	26.53	564.03	8.9	10-12	Haima, South China Sea	cold seep sediment	110.5°E, 16.7°N	1383-1385	1613524	130246	174335902	52.3008	49.28	1038	418699
7248	23.19	566.74	0.95	14-16	Haima, South China Sea	cold seep sediment	110.5°E, 16.7°N	1383-1385	2116427	126855	240595851	72.1788	48.55	1017	562103
72410	104.64	572.03	2.05	18-19	Haima, South China Sea	cold seep sediment	110.5°E, 16.7°N	1383-1385	1566754	117376	215861612	64.7585	46.59	1055	399893
7055	4.91	560.26	22.67	8-10	Haima, South China Sea	cold seep sediment	110.5°E, 16.7°N	1388.7	3171100	108173	172723699	51.8171	49.4	996	855654
7058	23.57	565.47	13.59	14-16	Haima, South China Sea	cold seep sediment	110.5°E, 16.7°N	1388.7	1835089	166774	168585144	50.5755	46.51	1194	419219
70512	70.04	558.95	0.78	22-24	Haima, South China Sea	cold seep sediment	110.5°E, 16.7°N	1388.7	1399351	262845	166832954	50.0499	44.29	1215	317894
7048	2.69	544.56	27.57	16-18	Haima, South China Sea	cold seep sediment	110.5°E, 16.7°N	1394.2	1696709	240357	198003922	59.4012	45.36	1131	408541
G352	0.25	567.133	27.9776	35-40	Makran , Indian Ocean	cold seep sediment	63.6°E, 24.4°N	1818	2682721	1085857	185029742	55.5089	48.16	962	718738
G355	1.3	567.394	16.3795	95-100	Makran , Indian Ocean	cold seep sediment	63.6°E, 24.4°N	1818	2609923	904033	193439671	58.0319	49.62	943	717009
G3515	1.9	563.696	2.26148	285-290	Makran , Indian Ocean	cold seep sediment	63.6°E, 24.4°N	1818	1048451	490909	177000418	53.1001	43.83	1259	220488
GB53	7300	/	0.1	18-21	Guaymas Basin, Gulf of California	hydrothermal vent sediments	111.4°W, 27.00°N	2009	607549	647932	151680435	45.5041	45.5	1730	93540

## Sheet: Table S3
Table S3. Basic information for 30 MAGs analysed in this study.
Name	Genome Size (Mb)	True genome size (Mb)	GC %	Completeness	Contamination	classification
JL_Co_1	2.78222	5.09877	63.47	50.75	7.52	d__Bacteria;p__VGIX01;c__VGIX01;o__VGIX01;f__VGIX01;g__;s__
JL_Co_4	1.53986	2.80648	63.87	52.31	4.89	d__Bacteria;p__VGIX01;c__VGIX01;o__VGIX01;f__VGIX01;g__;s__
SF_Co_bin_44	1.51146	2.68022	63.89	52.41	7.6	d__Bacteria;p__VGIX01;c__VGIX01;o__VGIX01;f__VGIX01;g__;s__
7248_bin.21	1.14499	2.13691	63.83	52.5	2.06	d__Bacteria;p__VGIX01;c__VGIX01;o__VGIX01;f__VGIX01;g__;s__
HMR6_3	1.39085	2.26179	64.14	57.67	6.63	d__Bacteria;p__VGIX01;c__VGIX01;o__VGIX01;f__VGIX01;g__;s__
7244_bin.14	2.20197	3.41906	63.92	60.66	6.17	d__Bacteria;p__VGIX01;c__VGIX01;o__VGIX01;f__VGIX01;g__;s__
7246_bin.4	3.08872	4.5478	65.05	62.55	8.58	d__Bacteria;p__VGIX01;c__VGIX01;o__VGIX01;f__VGIX01;g__;s__
7048_bin.30	2.53209	3.90746	64.29	62.58	3.55	d__Bacteria;p__VGIX01;c__VGIX01;o__VGIX01;f__VGIX01;g__;s__
7245_bin.29	1.90446	2.86264	64.14	63	5.6	d__Bacteria;p__VGIX01;c__VGIX01;o__VGIX01;f__VGIX01;g__;s__
G3515_bin.52	2.66594	3.77702	60.36	65.72	7.4	d__Bacteria;p__VGIX01;c__VGIX01;o__VGIX01;f__VGIX01;g__;s__
72410_bin.25	1.80486	2.61827	64.37	66.57	3.55	d__Bacteria;p__VGIX01;c__VGIX01;o__VGIX01;f__VGIX01;g__;s__
GoM_D72_sbin1	2.32266	3.35768	64.29	67.31	2.77	d__Bacteria;p__VGIX01;c__VGIX01;o__VGIX01;f__VGIX01;g__;s__
SB_sbin_3_29	2.29564	3.25861	63.82	69.51	1.35	d__Bacteria;p__VGIX01;c__VGIX01;o__VGIX01;f__VGIX01;g__;s__
70512_bin.27	2.77418	3.59215	63.86	70.69	9.25	d__Bacteria;p__VGIX01;c__VGIX01;o__VGIX01;f__VGIX01;g__;s__
G355_bin.45	1.97982	2.64035	67.38	71.83	4.39	d__Bacteria;p__VGIX01;c__VGIX01;o__VGIX01;f__VGIX01;g__;s__
G352_bin.14	2.19437	2.79028	64.47	73.92	6.39	d__Bacteria;p__VGIX01;c__VGIX01;o__VGIX01;f__VGIX01;g__;s__
SF_GA-4_9	2.38405	2.88342	64.34	78.49	5.34	d__Bacteria;p__VGIX01;c__VGIX01;o__VGIX01;f__VGIX01;g__;s__
GB53_bin.51	2.87992	3.31668	60.56	83.96	3.42	d__Bacteria;p__VGIX01;c__VGIX01;o__VGIX01;f__VGIX01;g__;s__
HMR20_17	2.73642	2.94504	63.9	89.8	3.47	d__Bacteria;p__VGIX01;c__VGIX01;o__VGIX01;f__VGIX01;g__;s__
SB_sbin_2_52	2.81701	2.90575	64.46	90.68	6.91	d__Bacteria;p__VGIX01;c__VGIX01;o__VGIX01;f__VGIX01;g__;s__
GCA_014728245.1	2.74866	2.96631	65.83	91.06	1.76	d__Bacteria;p__VGIX01;c__VGIX01;o__VGIX01;f__VGIX01;g__WJLY01;s__WJLY01 sp014728245
7058_bin.3	3.07332	3.14176	64.07	91.86	6.49	d__Bacteria;p__VGIX01;c__VGIX01;o__VGIX01;f__VGIX01;g__;s__
7055_bin.3	2.36549	2.40712	64.26	92.49	6.25	d__Bacteria;p__VGIX01;c__VGIX01;o__VGIX01;f__VGIX01;g__;s__
HMR_S11_13_12	2.77953	2.94076	63.71	93.6	0.98	d__Bacteria;p__VGIX01;c__VGIX01;o__VGIX01;f__VGIX01;g__;s__
HMR3_25	2.83746	2.96376	63.38	94.51	1.3	d__Bacteria;p__VGIX01;c__VGIX01;o__VGIX01;f__VGIX01;g__;s__
HMR_S11_10_8	2.45305	2.53449	60.02	95.46	1.39	d__Bacteria;p__VGIX01;c__VGIX01;o__VGIX01;f__VGIX01;g__;s__
GCA_014728125.1	2.51916	2.57224	66.82	96.89	1.08	d__Bacteria;p__VGIX01;c__VGIX01;o__VGIX01;f__VGIX01;g__WJMD01;s__WJMD01 sp014728125
70512_bin.36	2.35286	2.29055	60.46	100	2.72	d__Bacteria;p__VGIX01;c__VGIX01;o__VGIX01;f__;g__;s__
GCA_016867725.1	2.1883	2.18241	70.35	100	0.27	d__Bacteria;p__VGIX01;c__VGIX01;o__VGIX01;f__VGIX01;g__VGIX01;s__VGIX01 sp016867725
HMR3_6	2.40659	2.38229	58.82	100	1.02	d__Bacteria;p__VGIX01;c__VGIX01;o__VGIX01;f__;g__;s__

## Sheet: Table S4
Table S4. Genome-aggregate average nucleotide identity (ANI) of MAGs, based on fastANI.
Query genome	Reference genome	ANI value	Count of bidirectional fragment mappings	Total query fragments
GCA_013360585.1_Planctomycetota	GCA_016215625.1_Eisenbacteria	74.5921	58	1365
GCA_013360585.1_Planctomycetota	GCA_016215625.1_Eisenbacteria	74.5921	58	1365
GCA_016867725.1_VGIX01	GCA_000284115.1_Planctomycetota	74.5954	61	685
GCA_000284115.1_Planctomycetota	GCA_016215625.1_Eisenbacteria	74.6133	132	1294
GCA_000284115.1_Planctomycetota	GCA_016215625.1_Eisenbacteria	74.6151	132	1294
GCA_016710095.1_Eisenbacteria	GCA_000284115.1_Planctomycetota	74.6231	119	1436
GCA_016215625.1_Eisenbacteria	GCA_000284115.1_Planctomycetota	74.6634	143	1342
GCA_016215625.1_Eisenbacteria	GCA_000284115.1_Planctomycetota	74.6634	143	1342
GCA_016710095.1_Eisenbacteria	GCA_013360585.1_Planctomycetota	74.6744	59	1436
GCA_003235575.1_Eisenbacteria	GCA_903928115.1_Planctomycetota	74.6746	52	888
GCA_015169395.1_Planctomycetota	GCA_016712505.1_Eisenbacteria	74.6749	64	2396
GCA_000284115.1_Planctomycetota	GCA_903844735.1_Eisenbacteria	74.6797	57	1294
GCA_000284115.1_Planctomycetota	GCA_903844735.1_Eisenbacteria	74.6797	57	1294
GCA_903928115.1_Planctomycetota	GCA_005893225.1_Eisenbacteria	74.6815	65	1353
GCA_000284115.1_Planctomycetota	GCA_016867725.1_VGIX01	74.6822	84	1294
GCA_015169395.1_Planctomycetota	GCA_005893365.1_Eisenbacteria	74.6873	53	2396
GCA_000284115.1_Planctomycetota	GCA_016710095.1_Eisenbacteria	74.6998	136	1294
GCA_000284115.1_Planctomycetota	GCA_016930695.1_JABDJQ01	74.7028	75	1294
GCA_903921835.1_Eisenbacteria	GCA_000284115.1_Planctomycetota	74.7033	79	1120
GCA_016235265.1_Eisenbacteria	GCA_000284115.1_Planctomycetota	74.7126	91	1161
GCA_016930695.1_JABDJQ01	GCA_000284115.1_Planctomycetota	74.7228	64	1233
GCA_001780165.1_Eisenbacteria	GCA_015169395.1_Planctomycetota	74.7271	53	1176
GCA_013360585.1_Planctomycetota	GCA_016710095.1_Eisenbacteria	74.7283	52	1365
GCA_000284115.1_Planctomycetota	GCA_016235265.1_Eisenbacteria	74.7416	99	1294
GCA_000284115.1_Planctomycetota	GCA_005893225.1_Eisenbacteria	74.7424	73	1294
GCA_015169395.1_Planctomycetota	GCA_016215625.1_Eisenbacteria	74.7447	72	2396
GCA_015169395.1_Planctomycetota	GCA_016215625.1_Eisenbacteria	74.7447	72	2396
GCA_005893365.1_Eisenbacteria	GCA_013360585.1_Planctomycetota	74.7457	54	1071
GCA_015169395.1_Planctomycetota	GCA_001780165.1_Eisenbacteria	74.7461	61	2396
GCA_016782785.1_Planctomycetota	GCA_005893365.1_Eisenbacteria	74.7462	53	776
GCA_005893225.1_Eisenbacteria	GCA_000284115.1_Planctomycetota	74.7494	69	1017
GCA_016223045.1_Eisenbacteria	GCA_016782785.1_Planctomycetota	74.7519	50	1210
GCA_016712505.1_Eisenbacteria	GCA_000284115.1_Planctomycetota	74.762	72	2127
GCA_903921835.1_Eisenbacteria	GCA_903928115.1_Planctomycetota	74.7625	71	1120
GCA_001780165.1_Eisenbacteria	GCA_900696535.1_Planctomycetota	74.7642	74	1176
GCA_002726335.1_Latescibacterota	GCA_007136405.1_Latescibacterota	74.7726	60	1857
GCA_016215625.1_Eisenbacteria	GCA_015169395.1_Planctomycetota	74.7734	69	1342
GCA_016215625.1_Eisenbacteria	GCA_015169395.1_Planctomycetota	74.7734	69	1342
GCA_003235575.1_Eisenbacteria	GCA_000284115.1_Planctomycetota	74.7789	54	888
GCA_903928115.1_Planctomycetota	GCA_903921835.1_Eisenbacteria	74.782	98	1353
GCA_000284115.1_Planctomycetota	GCA_005893365.1_Eisenbacteria	74.7824	131	1294
GCA_012729815.1_Planctomycetota	GCA_005893365.1_Eisenbacteria	74.7842	53	1623
GCA_000284115.1_Planctomycetota	GCA_903921835.1_Eisenbacteria	74.7883	92	1294
GCA_016710095.1_Eisenbacteria	GCA_900696535.1_Planctomycetota	74.7987	92	1436
GCA_015169395.1_Planctomycetota	GCA_016710095.1_Eisenbacteria	74.8023	60	2396
GCA_005893365.1_Eisenbacteria	GCA_000284115.1_Planctomycetota	74.8056	122	1071
GCA_005893365.1_Eisenbacteria	GCA_012729815.1_Planctomycetota	74.8135	54	1071
GCA_903928115.1_Planctomycetota	GCA_013140805.1_Eisenbacteria	74.8168	64	1353
GCA_903921835.1_Eisenbacteria	GCA_014729815.1_Eisenbacteria	74.8182	51	1120
GCA_016867695.1_Eisenbacteria	GCA_900696535.1_Planctomycetota	74.8187	62	764
GCA_903928115.1_Planctomycetota	GCA_016215625.1_Eisenbacteria	74.8213	165	1353
GCA_016223045.1_Eisenbacteria	GCA_000284115.1_Planctomycetota	74.8233	137	1210
GCA_903928115.1_Planctomycetota	GCA_016215625.1_Eisenbacteria	74.8241	164	1353
GCA_016867695.1_Eisenbacteria	GCA_000284115.1_Planctomycetota	74.8308	90	764
GCA_903928115.1_Planctomycetota	GCA_005893365.1_Eisenbacteria	74.8321	87	1353
GCA_900696535.1_Planctomycetota	GCA_001780165.1_Eisenbacteria	74.8362	67	1278
GCA_005893365.1_Eisenbacteria	GCA_900696535.1_Planctomycetota	74.8408	74	1071
GCA_000284115.1_Planctomycetota	GCA_016712505.1_Eisenbacteria	74.8438	69	1294
GCA_013140805.1_Eisenbacteria	GCA_000284115.1_Planctomycetota	74.8508	53	1163
GCA_000284115.1_Planctomycetota	GCA_016223045.1_Eisenbacteria	74.8515	170	1294
GCA_016235265.1_Eisenbacteria	GCA_903928115.1_Planctomycetota	74.8592	52	1161
GCA_000284115.1_Planctomycetota	GCA_003235575.1_Eisenbacteria	74.8628	57	1294
GCA_016930695.1_JABDJQ01	GCA_016215625.1_Eisenbacteria	74.8641	54	1233
GCA_016930695.1_JABDJQ01	GCA_016215625.1_Eisenbacteria	74.8641	54	1233
GCA_903921835.1_Eisenbacteria	GCA_016867695.1_Eisenbacteria	74.865	67	1120
GCA_903928115.1_Planctomycetota	GCA_016867715.1_JABDJQ01	74.8662	50	1353
GCA_005893365.1_Eisenbacteria	GCA_903928115.1_Planctomycetota	74.8704	77	1071
GCA_903921835.1_Eisenbacteria	GCA_900696535.1_Planctomycetota	74.8704	54	1120
GCA_000284115.1_Planctomycetota	GCA_002724215.1_Latescibacterota	74.8725	58	1294
GCA_000284115.1_Planctomycetota	GCA_009694805.1_Latescibacterota	74.8747	57	1294
GCA_005893365.1_Eisenbacteria	GCA_016782785.1_Planctomycetota	74.8751	52	1071
GCA_000284115.1_Planctomycetota	GCA_016867695.1_Eisenbacteria	74.8828	103	1294
GCA_005893225.1_Eisenbacteria	GCA_903928115.1_Planctomycetota	74.8832	53	1017
GCA_016223045.1_Eisenbacteria	GCA_002724215.1_Latescibacterota	74.8836	57	1210
GCA_903928115.1_Planctomycetota	GCA_016867725.1_VGIX01	74.8841	52	1353
GCA_016867725.1_VGIX01	GCA_903928115.1_Planctomycetota	74.8859	61	685
GCA_016187725.1_Latescibacterota	GCA_000284115.1_Planctomycetota	74.8899	62	1714
GCA_013360585.1_Planctomycetota	GCA_016223045.1_Eisenbacteria	74.8973	51	1365
GCA_900696535.1_Planctomycetota	GCA_016710095.1_Eisenbacteria	74.8986	81	1278
GCA_016712505.1_Eisenbacteria	GCA_900696535.1_Planctomycetota	74.901	50	2127
GCA_002724215.1_Latescibacterota	GCA_000284115.1_Planctomycetota	74.9028	59	1820
GCA_016712505.1_Eisenbacteria	GCA_015169395.1_Planctomycetota	74.9041	64	2127
GCA_001780165.1_Eisenbacteria	GCA_000284115.1_Planctomycetota	74.9155	111	1176
GCA_016215625.1_Eisenbacteria	GCA_903928115.1_Planctomycetota	74.9207	165	1342
GCA_016215625.1_Eisenbacteria	GCA_903928115.1_Planctomycetota	74.9207	165	1342
GCA_900696535.1_Planctomycetota	GCA_016215625.1_Eisenbacteria	74.9221	92	1278
GCA_016930695.1_JABDJQ01	GCA_016710095.1_Eisenbacteria	74.9224	54	1233
GCA_016710095.1_Eisenbacteria	GCA_015169395.1_Planctomycetota	74.9229	57	1436
GCA_903928115.1_Planctomycetota	GCA_016867695.1_Eisenbacteria	74.9249	66	1353
GCA_900696535.1_Planctomycetota	GCA_016215625.1_Eisenbacteria	74.9272	91	1278
GCA_016867695.1_Eisenbacteria	GCA_903928115.1_Planctomycetota	74.9291	56	764
GCA_903928115.1_Planctomycetota	GCA_016710095.1_Eisenbacteria	74.9346	153	1353
GCA_013140805.1_Eisenbacteria	GCA_903928115.1_Planctomycetota	74.9371	58	1163
GCA_000284115.1_Planctomycetota	GCA_016782785.1_Planctomycetota	74.949	93	1294
GCA_016215625.1_Eisenbacteria	GCA_900696535.1_Planctomycetota	74.9491	108	1342
GCA_016215625.1_Eisenbacteria	GCA_900696535.1_Planctomycetota	74.9491	108	1342
GCA_005893365.1_Eisenbacteria	GCA_016867395.1_Latescibacterota	74.9518	58	1071
GCA_016710095.1_Eisenbacteria	GCA_903928115.1_Planctomycetota	74.9532	165	1436
GCA_005893365.1_Eisenbacteria	GCA_903844735.1_Eisenbacteria	74.9545	55	1071
GCA_005893365.1_Eisenbacteria	GCA_903844735.1_Eisenbacteria	74.9545	55	1071
GCA_001780165.1_Eisenbacteria	GCA_903928115.1_Planctomycetota	74.9564	100	1176
GCA_013360585.1_Planctomycetota	GCA_015169395.1_Planctomycetota	74.9581	61	1365
GCA_900696535.1_Planctomycetota	GCA_005893365.1_Eisenbacteria	74.9593	67	1278
GCA_016223045.1_Eisenbacteria	GCA_015169395.1_Planctomycetota	74.9646	54	1210
GCA_903928115.1_Planctomycetota	GCA_016712505.1_Eisenbacteria	74.966	50	1353
GCA_005893275.1_Eisenbacteria	GCA_016712505.1_Eisenbacteria	74.9697	53	909
GCA_903844735.1_Eisenbacteria	GCA_016215625.1_Eisenbacteria	74.9865	61	1727
GCA_903844735.1_Eisenbacteria	GCA_016215625.1_Eisenbacteria	74.9865	61	1727
GCA_903844735.1_Eisenbacteria	GCA_016215625.1_Eisenbacteria	74.9865	61	1727
GCA_903844735.1_Eisenbacteria	GCA_016215625.1_Eisenbacteria	74.9865	61	1727
GCA_016187725.1_Latescibacterota	GCA_005893365.1_Eisenbacteria	74.9871	57	1714
GCA_000284115.1_Planctomycetota	GCA_001780165.1_Eisenbacteria	74.9964	116	1294
GCA_000284115.1_Planctomycetota	GCA_016187725.1_Latescibacterota	74.9975	58	1294
GCA_903928115.1_Planctomycetota	GCA_001780165.1_Eisenbacteria	74.9992	92	1353
GCA_016867725.1_VGIX01	GCA_903921835.1_Eisenbacteria	75.0086	53	685
GCA_005893365.1_Eisenbacteria	GCA_016187725.1_Latescibacterota	75.0116	66	1071
GCA_005893365.1_Eisenbacteria	GCA_014729815.1_Eisenbacteria	75.0124	59	1071
GCA_016930695.1_JABDJQ01	GCA_005893225.1_Eisenbacteria	75.0185	50	1233
GCA_903929765.1_Planctomycetota	GCA_000284115.1_Planctomycetota	75.027	62	1213
GCA_016867395.1_Latescibacterota	GCA_000284115.1_Planctomycetota	75.0306	56	1519
GCA_014729815.1_Eisenbacteria	GCA_005893365.1_Eisenbacteria	75.0359	64	1056
GCA_016215625.1_Eisenbacteria	7043_bin.32_Eisenbacteria	75.0367	54	1342
GCA_016215625.1_Eisenbacteria	7043_bin.32_Eisenbacteria	75.0367	54	1342
GCA_000284115.1_Planctomycetota	GCA_013140805.1_Eisenbacteria	75.0395	60	1294
GCA_016867695.1_Eisenbacteria	GCA_903921835.1_Eisenbacteria	75.0411	72	764
GCA_016867695.1_Eisenbacteria	GCA_016215625.1_Eisenbacteria	75.0441	92	764
GCA_016867695.1_Eisenbacteria	GCA_016215625.1_Eisenbacteria	75.0441	92	764
GCA_903921835.1_Eisenbacteria	GCA_016867725.1_VGIX01	75.0479	51	1120
GCA_016710095.1_Eisenbacteria	GCA_016930695.1_JABDJQ01	75.0493	62	1436
GCA_900696535.1_Planctomycetota	GCA_903921835.1_Eisenbacteria	75.0516	63	1278
GCA_015169395.1_Planctomycetota	GCA_013360585.1_Planctomycetota	75.0526	65	2396
GCA_014729815.1_Eisenbacteria	GCA_903921835.1_Eisenbacteria	75.0549	59	1056
GCA_016235265.1_Eisenbacteria	GCA_900696535.1_Planctomycetota	75.0614	52	1161
GCA_903928115.1_Planctomycetota	GCA_000284115.1_Planctomycetota	75.0676	87	1353
GCA_009694805.1_Latescibacterota	GCA_002724215.1_Latescibacterota	75.0678	51	1483
GCA_016712505.1_Eisenbacteria	GCA_903921835.1_Eisenbacteria	75.0682	73	2127
GCA_013360585.1_Planctomycetota	GCA_000284115.1_Planctomycetota	75.0711	69	1365
GCA_016215625.1_Eisenbacteria	GCA_016930695.1_JABDJQ01	75.0757	58	1342
GCA_016215625.1_Eisenbacteria	GCA_016930695.1_JABDJQ01	75.0757	58	1342
GCA_016235265.1_Eisenbacteria	GCA_016867395.1_Latescibacterota	75.0768	69	1161
GCA_900696535.1_Planctomycetota	GCA_016235265.1_Eisenbacteria	75.0777	58	1278
GCA_903928115.1_Planctomycetota	GCA_016223045.1_Eisenbacteria	75.0777	103	1353
GCA_002433075.1_Latescibacterota	GCA_002724215.1_Latescibacterota	75.0797	57	1853
GCA_000284115.1_Planctomycetota	GCA_903928115.1_Planctomycetota	75.0868	92	1294
GCA_903844735.1_Eisenbacteria	GCA_016710095.1_Eisenbacteria	75.087	51	1727
GCA_903844735.1_Eisenbacteria	GCA_016710095.1_Eisenbacteria	75.087	51	1727
GCA_005893365.1_Eisenbacteria	GCA_016867725.1_VGIX01	75.0891	61	1071
GCA_014207595.1_Planctomycetota	GCA_016223045.1_Eisenbacteria	75.0982	53	1387
GCA_005893305.1_Eisenbacteria	GCA_016867715.1_JABDJQ01	75.1017	55	895
GCA_016867715.1_JABDJQ01	GCA_005893305.1_Eisenbacteria	75.1021	54	1083
GCA_016867695.1_Eisenbacteria	GCA_005893365.1_Eisenbacteria	75.1104	93	764
GCA_903921835.1_Eisenbacteria	GCA_016712505.1_Eisenbacteria	75.1123	63	1120
GCA_016782785.1_Planctomycetota	GCA_000284115.1_Planctomycetota	75.117	86	776
GCA_016223045.1_Eisenbacteria	GCA_016187725.1_Latescibacterota	75.1252	66	1210
GCA_016223045.1_Eisenbacteria	GCA_900696535.1_Planctomycetota	75.1257	93	1210
GCA_016710095.1_Eisenbacteria	GCA_903844735.1_Eisenbacteria	75.1273	58	1436
GCA_900696535.1_Planctomycetota	GCA_903928115.1_Planctomycetota	75.1309	74	1278
GCA_000284115.1_Planctomycetota	GCA_016867395.1_Latescibacterota	75.1381	57	1294
GCA_900696535.1_Planctomycetota	GCA_016867695.1_Eisenbacteria	75.1387	55	1278
GCA_016710095.1_Eisenbacteria	GCA_903844735.1_Eisenbacteria	75.1389	57	1436
GCA_009691525.1_Latescibacterota	GCA_018673255.1_Latescibacterota	75.1408	60	1235
GCA_016867395.1_Latescibacterota	GCA_005893365.1_Eisenbacteria	75.142	61	1519
GCA_015169395.1_Planctomycetota	GCA_016223045.1_Eisenbacteria	75.1464	50	2396
GCA_018673255.1_Latescibacterota	GCA_009691525.1_Latescibacterota	75.1476	53	2294
GCA_016712505.1_Eisenbacteria	GCA_016187725.1_Latescibacterota	75.1489	58	2127
GCA_016215625.1_Eisenbacteria	GCA_016867695.1_Eisenbacteria	75.1533	80	1342
GCA_016215625.1_Eisenbacteria	GCA_016867695.1_Eisenbacteria	75.1533	80	1342
GCA_903844735.1_Eisenbacteria	GCA_001780165.1_Eisenbacteria	75.1558	56	1727
GCA_903844735.1_Eisenbacteria	GCA_001780165.1_Eisenbacteria	75.1558	56	1727
GCA_016867725.1_VGIX01	GCA_005893365.1_Eisenbacteria	75.1559	50	685
GCA_016930695.1_JABDJQ01	GCA_016223045.1_Eisenbacteria	75.1687	62	1233
GCA_005893365.1_Eisenbacteria	GCA_016712505.1_Eisenbacteria	75.1691	70	1071
GCA_016187725.1_Latescibacterota	GCA_016223045.1_Eisenbacteria	75.1702	73	1714
GCA_016215625.1_Eisenbacteria	GCA_903844735.1_Eisenbacteria	75.1715	56	1342
GCA_016215625.1_Eisenbacteria	GCA_903844735.1_Eisenbacteria	75.1715	56	1342
GCA_016215625.1_Eisenbacteria	GCA_903844735.1_Eisenbacteria	75.1715	56	1342
GCA_016215625.1_Eisenbacteria	GCA_903844735.1_Eisenbacteria	75.1715	56	1342
GCA_002726335.1_Latescibacterota	GCA_009694805.1_Latescibacterota	75.1771	50	1857
GCA_000284115.1_Planctomycetota	GCA_013360585.1_Planctomycetota	75.1833	78	1294
GCA_014729815.1_Eisenbacteria	GCA_016215625.1_Eisenbacteria	75.1839	61	1056
GCA_005893365.1_Eisenbacteria	GCA_016867695.1_Eisenbacteria	75.1842	93	1071
GCA_018673255.1_Latescibacterota	GCA_002724215.1_Latescibacterota	75.188	88	2294
GCA_016223045.1_Eisenbacteria	GCA_903928115.1_Planctomycetota	75.1886	99	1210
GCA_016712505.1_Eisenbacteria	GCA_016215625.1_Eisenbacteria	75.192	98	2127
GCA_014729815.1_Eisenbacteria	GCA_016215625.1_Eisenbacteria	75.195	60	1056
GCA_900696535.1_Planctomycetota	GCA_016223045.1_Eisenbacteria	75.199	92	1278
GCA_016712505.1_Eisenbacteria	GCA_016215625.1_Eisenbacteria	75.1995	97	2127
GCA_015169395.1_Planctomycetota	GCA_012729815.1_Planctomycetota	75.2021	61	2396
GCA_000284115.1_Planctomycetota	GCA_903929765.1_Planctomycetota	75.2036	66	1294
GCA_903928115.1_Planctomycetota	GCA_900696535.1_Planctomycetota	75.2063	73	1353
GCA_016187725.1_Latescibacterota	GCA_016235265.1_Eisenbacteria	75.2124	103	1714
GCA_016782785.1_Planctomycetota	GCA_900696535.1_Planctomycetota	75.2133	54	776
GCA_007136405.1_Latescibacterota	GCA_002726335.1_Latescibacterota	75.2161	55	1343
GCA_016930695.1_JABDJQ01	GCA_001780165.1_Eisenbacteria	75.2164	64	1233
GCA_016867725.1_VGIX01	GCA_016215625.1_Eisenbacteria	75.2429	98	685
GCA_005893275.1_Eisenbacteria	GCA_903921835.1_Eisenbacteria	75.2432	54	909
GCA_016930695.1_JABDJQ01	GCA_016712505.1_Eisenbacteria	75.2432	65	1233
GCA_016867725.1_VGIX01	GCA_016710095.1_Eisenbacteria	75.2488	93	685
GCA_016867725.1_VGIX01	GCA_016215625.1_Eisenbacteria	75.252	97	685
GCA_016867395.1_Latescibacterota	GCA_001780165.1_Eisenbacteria	75.2574	51	1519
GCA_000284115.1_Planctomycetota	GCA_900696535.1_Planctomycetota	75.2611	125	1294
GCA_016215625.1_Eisenbacteria	GCA_014729815.1_Eisenbacteria	75.2631	63	1342
GCA_016215625.1_Eisenbacteria	GCA_014729815.1_Eisenbacteria	75.2631	63	1342
GCA_005893365.1_Eisenbacteria	GCA_005893265.1_Eisenbacteria	75.2663	55	1071
GCA_015169395.1_Planctomycetota	GCA_903928115.1_Planctomycetota	75.2701	51	2396
GCA_012729815.1_Planctomycetota	GCA_015169395.1_Planctomycetota	75.2707	60	1623
GCA_016712505.1_Eisenbacteria	GCA_016223045.1_Eisenbacteria	75.2728	112	2127
GCA_016223045.1_Eisenbacteria	GCA_016867695.1_Eisenbacteria	75.2735	121	1210
GCA_016867695.1_Eisenbacteria	GCA_016710095.1_Eisenbacteria	75.2789	78	764
GCA_016223045.1_Eisenbacteria	GCA_016867395.1_Latescibacterota	75.2832	58	1210
GCA_016187725.1_Latescibacterota	GCA_016712505.1_Eisenbacteria	75.2875	51	1714
GCA_005893275.1_Eisenbacteria	GCA_016215625.1_Eisenbacteria	75.2923	68	909
GCA_005893275.1_Eisenbacteria	GCA_016215625.1_Eisenbacteria	75.2923	68	909
GCA_016867715.1_JABDJQ01	GCA_016215625.1_Eisenbacteria	75.3016	72	1083
GCA_016867715.1_JABDJQ01	GCA_016215625.1_Eisenbacteria	75.3016	72	1083
GCA_016712505.1_Eisenbacteria	GCA_005893305.1_Eisenbacteria	75.3026	52	2127
GCA_016235265.1_Eisenbacteria	GCA_016930695.1_JABDJQ01	75.303	52	1161
GCA_001780165.1_Eisenbacteria	GCA_014729815.1_Eisenbacteria	75.3121	77	1176
GCA_900696535.1_Planctomycetota	GCA_016782785.1_Planctomycetota	75.3126	52	1278
GCA_016215625.1_Eisenbacteria	GCA_016867725.1_VGIX01	75.3178	94	1342
GCA_016215625.1_Eisenbacteria	GCA_016867725.1_VGIX01	75.3178	94	1342
GCA_016710095.1_Eisenbacteria	GCA_014729815.1_Eisenbacteria	75.3179	70	1436
GCA_000284115.1_Planctomycetota	GCA_012729815.1_Planctomycetota	75.318	81	1294
GCA_016712505.1_Eisenbacteria	GCA_005893365.1_Eisenbacteria	75.3197	86	2127
GCA_002724215.1_Latescibacterota	GCA_018673255.1_Latescibacterota	75.32	87	1820
GCA_016867395.1_Latescibacterota	GCA_018673255.1_Latescibacterota	75.3202	86	1519
GCA_016930695.1_JABDJQ01	GCA_016235265.1_Eisenbacteria	75.3293	57	1233
GCA_016867395.1_Latescibacterota	GCA_016235265.1_Eisenbacteria	75.3308	66	1519
GCA_016187725.1_Latescibacterota	GCA_001780165.1_Eisenbacteria	75.3321	65	1714
GCA_001780165.1_Eisenbacteria	GCA_903844735.1_Eisenbacteria	75.3333	54	1176
GCA_001780165.1_Eisenbacteria	GCA_903844735.1_Eisenbacteria	75.3333	54	1176
GCA_016223045.1_Eisenbacteria	GCA_016930695.1_JABDJQ01	75.3351	70	1210
GCA_016867695.1_Eisenbacteria	GCA_001780165.1_Eisenbacteria	75.338	99	764
GCA_016867695.1_Eisenbacteria	GCA_016223045.1_Eisenbacteria	75.3387	110	764
GCA_015169395.1_Planctomycetota	GCA_016782785.1_Planctomycetota	75.3409	55	2396
GCA_016215625.1_Eisenbacteria	GCA_016867715.1_JABDJQ01	75.3447	78	1342
GCA_016215625.1_Eisenbacteria	GCA_016867715.1_JABDJQ01	75.3447	78	1342
GCA_016223045.1_Eisenbacteria	GCA_016712505.1_Eisenbacteria	75.3494	95	1210
GCA_016235265.1_Eisenbacteria	GCA_903844735.1_Eisenbacteria	75.3506	54	1161
GCA_016235265.1_Eisenbacteria	GCA_903844735.1_Eisenbacteria	75.3506	54	1161
GCA_016235265.1_Eisenbacteria	GCA_016187725.1_Latescibacterota	75.3534	85	1161
GCA_005893305.1_Eisenbacteria	GCA_016223045.1_Eisenbacteria	75.3537	96	895
GCA_903844735.1_Eisenbacteria	GCA_016223045.1_Eisenbacteria	75.3564	69	1727
GCA_903844735.1_Eisenbacteria	GCA_016223045.1_Eisenbacteria	75.3564	69	1727
GCA_002725915.1_Latescibacterota	GCA_018673255.1_Latescibacterota	75.3582	78	1113
GCA_903921835.1_Eisenbacteria	GCA_005893165.1_Eisenbacteria	75.3621	50	1120
GCA_012729815.1_Planctomycetota	GCA_014207595.1_Planctomycetota	75.3643	68	1623
GCA_016710095.1_Eisenbacteria	GCA_016867725.1_VGIX01	75.3672	92	1436
GCA_900696535.1_Planctomycetota	GCA_000284115.1_Planctomycetota	75.3682	105	1278
GCA_007571365.1_Latescibacterota	GCA_002725915.1_Latescibacterota	75.3719	54	1650
GCA_007571365.1_Latescibacterota	GCA_002726335.1_Latescibacterota	75.3752	76	1650
7043_bin.32_Eisenbacteria	GCA_016710095.1_Eisenbacteria	75.3759	50	982
GCA_016867395.1_Latescibacterota	GCA_016712505.1_Eisenbacteria	75.376	55	1519
GCA_016712505.1_Eisenbacteria	GCA_016867715.1_JABDJQ01	75.3764	57	2127
GCA_001780165.1_Eisenbacteria	GCA_016187725.1_Latescibacterota	75.3782	60	1176
GCA_016215625.1_Eisenbacteria	GCA_005893275.1_Eisenbacteria	75.3785	75	1342
GCA_016215625.1_Eisenbacteria	GCA_005893275.1_Eisenbacteria	75.3785	75	1342
GCA_009841115.1_Latescibacterota	GCA_002726335.1_Latescibacterota	75.3789	90	1996
GCA_002726335.1_Latescibacterota	GCA_009841115.1_Latescibacterota	75.381	79	1857
GCA_016782785.1_Planctomycetota	GCA_012729815.1_Planctomycetota	75.3838	56	776
GCA_018673255.1_Latescibacterota	GCA_007571365.1_Latescibacterota	75.384	53	2294
GCA_002726335.1_Latescibacterota	GCA_018672475.1_Latescibacterota	75.3881	63	1857
GCA_900696535.1_Planctomycetota	GCA_015169395.1_Planctomycetota	75.3909	74	1278
GCA_016235265.1_Eisenbacteria	GCA_014729815.1_Eisenbacteria	75.3913	62	1161
GCA_018660835.1_Latescibacterota	GCA_002724215.1_Latescibacterota	75.3929	62	2309
GCA_005893365.1_Eisenbacteria	GCA_005893275.1_Eisenbacteria	75.3941	51	1071
GCA_012729815.1_Planctomycetota	GCA_000284115.1_Planctomycetota	75.3992	77	1623
GCA_016187725.1_Latescibacterota	GCA_018660835.1_Latescibacterota	75.3997	54	1714
GCA_015169395.1_Planctomycetota	GCA_900696535.1_Planctomycetota	75.4008	71	2396
GCA_900696535.1_Planctomycetota	GCA_016187725.1_Latescibacterota	75.4012	51	1278
GCA_016710095.1_Eisenbacteria	GCA_016867695.1_Eisenbacteria	75.4049	97	1436
GCA_016215625.1_Eisenbacteria	GCA_016712505.1_Eisenbacteria	75.4098	90	1342
GCA_016215625.1_Eisenbacteria	GCA_016712505.1_Eisenbacteria	75.4098	90	1342
GCA_001780165.1_Eisenbacteria	GCA_016867395.1_Latescibacterota	75.4111	54	1176
GCA_007571365.1_Latescibacterota	GCA_018673255.1_Latescibacterota	75.4116	50	1650
GCA_016710095.1_Eisenbacteria	GCA_016867715.1_JABDJQ01	75.4125	86	1436
GCA_903844735.1_Eisenbacteria	GCA_016235265.1_Eisenbacteria	75.4129	53	1727
GCA_903844735.1_Eisenbacteria	GCA_016235265.1_Eisenbacteria	75.4129	53	1727
GCA_016867715.1_JABDJQ01	GCA_016712505.1_Eisenbacteria	75.4143	54	1083
GCA_016867695.1_Eisenbacteria	GCA_005893225.1_Eisenbacteria	75.4191	60	764
GCA_903929765.1_Planctomycetota	GCA_012729815.1_Planctomycetota	75.4329	68	1213
GCA_016215625.1_Eisenbacteria	GCA_016867495.1_Eisenbacteria	75.4341	51	1342
GCA_016215625.1_Eisenbacteria	GCA_016867495.1_Eisenbacteria	75.4341	51	1342
GCA_005893225.1_Eisenbacteria	GCA_016867695.1_Eisenbacteria	75.4342	69	1017
GCA_014729815.1_Eisenbacteria	GCA_001780165.1_Eisenbacteria	75.438	62	1056
GCA_018673255.1_Latescibacterota	GCA_009841115.1_Latescibacterota	75.4405	58	2294
GCA_016223045.1_Eisenbacteria	7043_bin.32_Eisenbacteria	75.4414	54	1210
GCA_018673255.1_Latescibacterota	GCA_016867395.1_Latescibacterota	75.4416	86	2294
GCA_016235265.1_Eisenbacteria	GCA_016867725.1_VGIX01	75.4457	55	1161
GCA_016712505.1_Eisenbacteria	GCA_016930695.1_JABDJQ01	75.4489	57	2127
GCA_016223045.1_Eisenbacteria	GCA_016867715.1_JABDJQ01	75.4506	55	1210
GCA_018673255.1_Latescibacterota	GCA_016187725.1_Latescibacterota	75.4508	104	2294
GCA_016867395.1_Latescibacterota	GCA_016223045.1_Eisenbacteria	75.4531	59	1519
GCA_016710095.1_Eisenbacteria	GCA_005893275.1_Eisenbacteria	75.4534	72	1436
GCA_016215625.1_Eisenbacteria	GCA_005893265.1_Eisenbacteria	75.4611	54	1342
GCA_016215625.1_Eisenbacteria	GCA_005893265.1_Eisenbacteria	75.4611	54	1342
GCA_005893305.1_Eisenbacteria	GCA_016215625.1_Eisenbacteria	75.4676	79	895
GCA_016867715.1_JABDJQ01	GCA_016710095.1_Eisenbacteria	75.4688	75	1083
GCA_016712505.1_Eisenbacteria	GCA_001780165.1_Eisenbacteria	75.4708	104	2127
GCA_016867715.1_JABDJQ01	GCA_001780165.1_Eisenbacteria	75.4718	58	1083
GCA_016867695.1_Eisenbacteria	GCA_016930695.1_JABDJQ01	75.478	51	764
GCA_005893305.1_Eisenbacteria	GCA_016215625.1_Eisenbacteria	75.4808	78	895
GCA_014207595.1_Planctomycetota	GCA_900696535.1_Planctomycetota	75.4808	64	1387
GCA_014729815.1_Eisenbacteria	GCA_016223045.1_Eisenbacteria	75.4808	78	1056
GCA_001780165.1_Eisenbacteria	GCA_016930695.1_JABDJQ01	75.4823	64	1176
GCA_014729815.1_Eisenbacteria	GCA_016235265.1_Eisenbacteria	75.4834	56	1056
GCA_005893265.1_Eisenbacteria	GCA_016215625.1_Eisenbacteria	75.4901	55	769
GCA_005893265.1_Eisenbacteria	GCA_016215625.1_Eisenbacteria	75.4901	55	769
GCA_015169395.1_Planctomycetota	GCA_000284115.1_Planctomycetota	75.4939	122	2396
GCA_002724215.1_Latescibacterota	GCA_007136405.1_Latescibacterota	75.4947	58	1820
GCA_009840005.1_Latescibacterota	GCA_018673255.1_Latescibacterota	75.499	50	2127
GCA_016187725.1_Latescibacterota	GCA_018673255.1_Latescibacterota	75.4992	102	1714
GCA_016710095.1_Eisenbacteria	7043_bin.32_Eisenbacteria	75.5016	56	1436
GCA_016235265.1_Eisenbacteria	GCA_016712505.1_Eisenbacteria	75.504	72	1161
GCA_900696535.1_Planctomycetota	GCA_014207595.1_Planctomycetota	75.5087	72	1278
GCA_009694805.1_Latescibacterota	GCA_009691525.1_Latescibacterota	75.5151	77	1483
GCA_001780165.1_Eisenbacteria	GCA_016867695.1_Eisenbacteria	75.5204	101	1176
GCA_016867725.1_VGIX01	GCA_016235265.1_Eisenbacteria	75.5263	57	685
GCA_009841115.1_Latescibacterota	GCA_018673255.1_Latescibacterota	75.5276	56	1996
GCA_018672475.1_Latescibacterota	GCA_002726335.1_Latescibacterota	75.5285	60	2098
GCA_014729815.1_Eisenbacteria	GCA_016710095.1_Eisenbacteria	75.5308	62	1056
GCA_009841115.1_Latescibacterota	GCA_002725915.1_Latescibacterota	75.5311	82	1996
GCA_000284115.1_Planctomycetota	GCA_015169395.1_Planctomycetota	75.5351	126	1294
GCA_016930695.1_JABDJQ01	GCA_016867695.1_Eisenbacteria	75.5357	64	1233
GCA_012729815.1_Planctomycetota	GCA_016782785.1_Planctomycetota	75.5377	63	1623
GCA_016223045.1_Eisenbacteria	GCA_903844735.1_Eisenbacteria	75.5415	67	1210
GCA_012729815.1_Planctomycetota	GCA_903929765.1_Planctomycetota	75.5437	61	1623
GCA_001780165.1_Eisenbacteria	GCA_016867715.1_JABDJQ01	75.5457	55	1176
GCA_016867495.1_Eisenbacteria	GCA_014729815.1_Eisenbacteria	75.5522	63	913
GCA_005893225.1_Eisenbacteria	GCA_005893275.1_Eisenbacteria	75.5523	63	1017
GCA_005893275.1_Eisenbacteria	GCA_016223045.1_Eisenbacteria	75.5575	79	909
GCA_016223045.1_Eisenbacteria	GCA_903844735.1_Eisenbacteria	75.5586	66	1210
GCA_016867395.1_Latescibacterota	GCA_018672475.1_Latescibacterota	75.5611	101	1519
GCA_018673255.1_Latescibacterota	GCA_002725915.1_Latescibacterota	75.5682	81	2294
GCA_002726335.1_Latescibacterota	GCA_016867395.1_Latescibacterota	75.5712	174	1857
GCA_005893305.1_Eisenbacteria	GCA_013140805.1_Eisenbacteria	75.5714	71	895
GCA_016867395.1_Latescibacterota	GCA_007136405.1_Latescibacterota	75.5722	71	1519
GCA_016223045.1_Eisenbacteria	GCA_014729815.1_Eisenbacteria	75.573	74	1210
7043_bin.32_Eisenbacteria	GCA_016223045.1_Eisenbacteria	75.5742	58	982
GCA_018672475.1_Latescibacterota	GCA_016187725.1_Latescibacterota	75.5794	95	2098
GCA_016782785.1_Planctomycetota	GCA_903929765.1_Planctomycetota	75.5805	83	776
GCA_002726335.1_Latescibacterota	GCA_007571365.1_Latescibacterota	75.581	67	1857
GCA_903921835.1_Eisenbacteria	GCA_003235575.1_Eisenbacteria	75.5811	64	1120
GCA_005893275.1_Eisenbacteria	GCA_016710095.1_Eisenbacteria	75.5863	58	909
GCA_016187725.1_Latescibacterota	GCA_018672475.1_Latescibacterota	75.5875	98	1714
GCA_002726335.1_Latescibacterota	GCA_009691525.1_Latescibacterota	75.5931	112	1857
GCA_005893225.1_Eisenbacteria	GCA_016712505.1_Eisenbacteria	75.5932	52	1017
GCA_016867715.1_JABDJQ01	GCA_016223045.1_Eisenbacteria	75.5975	57	1083
GCA_903844735.1_Eisenbacteria	GCA_903921835.1_Eisenbacteria	75.6022	55	1727
GCA_903844735.1_Eisenbacteria	GCA_903921835.1_Eisenbacteria	75.6022	55	1727
GCA_016712505.1_Eisenbacteria	GCA_005893165.1_Eisenbacteria	75.605	54	2127
GCA_903929765.1_Planctomycetota	GCA_016782785.1_Planctomycetota	75.6128	80	1213
GCA_016712505.1_Eisenbacteria	GCA_016235265.1_Eisenbacteria	75.6212	73	2127
GCA_005893275.1_Eisenbacteria	GCA_016235265.1_Eisenbacteria	75.6259	54	909
GCA_005893275.1_Eisenbacteria	GCA_005893225.1_Eisenbacteria	75.6338	60	909
GCA_016223045.1_Eisenbacteria	GCA_005893305.1_Eisenbacteria	75.6388	92	1210
GCA_018672475.1_Latescibacterota	GCA_009691525.1_Latescibacterota	75.6395	80	2098
GCA_003235575.1_Eisenbacteria	GCA_016712505.1_Eisenbacteria	75.6408	63	888
GCA_005893165.1_Eisenbacteria	GCA_016215625.1_Eisenbacteria	75.6476	84	774
GCA_005893165.1_Eisenbacteria	GCA_016215625.1_Eisenbacteria	75.6476	84	774
GCA_009691525.1_Latescibacterota	GCA_009694805.1_Latescibacterota	75.6483	80	1235
GCA_005893305.1_Eisenbacteria	GCA_016710095.1_Eisenbacteria	75.6512	106	895
GCA_903921835.1_Eisenbacteria	GCA_005893305.1_Eisenbacteria	75.6524	58	1120
GCA_005893365.1_Eisenbacteria	GCA_003235575.1_Eisenbacteria	75.6553	75	1071
GCA_018673255.1_Latescibacterota	GCA_018672475.1_Latescibacterota	75.661	67	2294
GCA_016235265.1_Eisenbacteria	GCA_016867695.1_Eisenbacteria	75.6659	90	1161
GCA_018672475.1_Latescibacterota	GCA_016867395.1_Latescibacterota	75.6708	80	2098
GCA_005893305.1_Eisenbacteria	GCA_016235265.1_Eisenbacteria	75.6729	63	895
GCA_016187725.1_Latescibacterota	GCA_002726335.1_Latescibacterota	75.6729	156	1714
GCA_005893165.1_Eisenbacteria	GCA_016712505.1_Eisenbacteria	75.6735	50	774
GCA_014729815.1_Eisenbacteria	GCA_016712505.1_Eisenbacteria	75.6792	72	1056
GCA_001780165.1_Eisenbacteria	GCA_016712505.1_Eisenbacteria	75.6809	102	1176
GCA_016235265.1_Eisenbacteria	GCA_005893305.1_Eisenbacteria	75.6822	66	1161
GCA_005893365.1_Eisenbacteria	GCA_005893165.1_Eisenbacteria	75.6839	61	1071
GCA_016867695.1_Eisenbacteria	GCA_016235265.1_Eisenbacteria	75.6879	77	764
GCA_016235265.1_Eisenbacteria	GCA_005893275.1_Eisenbacteria	75.6883	53	1161
GCA_016223045.1_Eisenbacteria	GCA_016867725.1_VGIX01	75.6949	86	1210
GCA_016710095.1_Eisenbacteria	GCA_016867495.1_Eisenbacteria	75.6975	54	1436
GCA_014207595.1_Planctomycetota	GCA_012729815.1_Planctomycetota	75.6976	56	1387
GCA_003235575.1_Eisenbacteria	GCA_005893225.1_Eisenbacteria	75.6992	54	888
GCA_003235575.1_Eisenbacteria	GCA_903921835.1_Eisenbacteria	75.7005	69	888
GCA_018660835.1_Latescibacterota	GCA_002725915.1_Latescibacterota	75.7028	54	2309
GCA_002724215.1_Latescibacterota	GCA_002726335.1_Latescibacterota	75.7036	132	1820
GCA_016223045.1_Eisenbacteria	GCA_005893275.1_Eisenbacteria	75.7069	71	1210
GCA_016223045.1_Eisenbacteria	GCA_003235575.1_Eisenbacteria	75.7086	96	1210
GCA_012729815.1_Planctomycetota	GCA_900696535.1_Planctomycetota	75.7095	75	1623
GCA_016712505.1_Eisenbacteria	GCA_016710095.1_Eisenbacteria	75.7113	127	2127
GCA_007136405.1_Latescibacterota	GCA_016867395.1_Latescibacterota	75.7129	70	1343
GCA_903844735.1_Eisenbacteria	GCA_016867695.1_Eisenbacteria	75.7167	66	1727
GCA_903844735.1_Eisenbacteria	GCA_016867695.1_Eisenbacteria	75.7167	66	1727
GCA_002726335.1_Latescibacterota	GCA_002724215.1_Latescibacterota	75.7169	127	1857
GCA_016712505.1_Eisenbacteria	GCA_014729815.1_Eisenbacteria	75.7198	79	2127
GCA_018660835.1_Latescibacterota	GCA_016187725.1_Latescibacterota	75.7226	59	2309
GCA_005893225.1_Eisenbacteria	GCA_003235575.1_Eisenbacteria	75.7273	61	1017
GCA_016867495.1_Eisenbacteria	GCA_001780165.1_Eisenbacteria	75.732	54	913
GCA_016867495.1_Eisenbacteria	GCA_016710095.1_Eisenbacteria	75.7332	56	913
GCA_016223045.1_Eisenbacteria	GCA_005893265.1_Eisenbacteria	75.7349	54	1210
GCA_016710095.1_Eisenbacteria	GCA_005893305.1_Eisenbacteria	75.738	98	1436
GCA_016710095.1_Eisenbacteria	GCA_016712505.1_Eisenbacteria	75.741	110	1436
GCA_003235575.1_Eisenbacteria	GCA_005893365.1_Eisenbacteria	75.7502	71	888
GCA_016215625.1_Eisenbacteria	GCA_005893165.1_Eisenbacteria	75.7508	69	1342
GCA_016215625.1_Eisenbacteria	GCA_005893165.1_Eisenbacteria	75.7508	69	1342
GCA_016235265.1_Eisenbacteria	GCA_003235575.1_Eisenbacteria	75.7527	82	1161
GCA_014728245.1_VGIX01	HMR3_6	75.7536	59	751
GCA_001780165.1_Eisenbacteria	GCA_016867495.1_Eisenbacteria	75.7621	57	1176
GCA_003235575.1_Eisenbacteria	GCA_016215625.1_Eisenbacteria	75.7634	109	888
GCA_003235575.1_Eisenbacteria	GCA_016215625.1_Eisenbacteria	75.7634	109	888
GCA_016215625.1_Eisenbacteria	GCA_003235575.1_Eisenbacteria	75.765	105	1342
GCA_016215625.1_Eisenbacteria	GCA_003235575.1_Eisenbacteria	75.765	105	1342
GCA_009691525.1_Latescibacterota	GCA_002726335.1_Latescibacterota	75.7672	110	1235
GCA_018672475.1_Latescibacterota	GCA_018673255.1_Latescibacterota	75.7718	64	2098
GCA_002726335.1_Latescibacterota	GCA_016187725.1_Latescibacterota	75.7732	160	1857
GCA_016712505.1_Eisenbacteria	GCA_003235575.1_Eisenbacteria	75.7767	66	2127
GCA_900696535.1_Planctomycetota	GCA_012729815.1_Planctomycetota	75.7771	66	1278
GCA_016867695.1_Eisenbacteria	GCA_903844735.1_Eisenbacteria	75.7826	62	764
GCA_005893275.1_Eisenbacteria	GCA_013140805.1_Eisenbacteria	75.783	54	909
GCA_001780165.1_Eisenbacteria	GCA_016867725.1_VGIX01	75.7998	66	1176
GCA_009691525.1_Latescibacterota	GCA_018672475.1_Latescibacterota	75.8	72	1235
GCA_016712505.1_Eisenbacteria	GCA_005893225.1_Eisenbacteria	75.8003	55	2127
GCA_016867695.1_Eisenbacteria	GCA_903844735.1_Eisenbacteria	75.8051	61	764
GCA_016867395.1_Latescibacterota	GCA_002726335.1_Latescibacterota	75.806	163	1519
GCA_016867715.1_JABDJQ01	GCA_016867725.1_VGIX01	75.8122	55	1083
GCA_005893265.1_Eisenbacteria	GCA_001780165.1_Eisenbacteria	75.8177	59	769
G352_bin.14_VGIX01	GCA_016867725.1_VGIX01	75.8227	50	262
GCA_016712505.1_Eisenbacteria	GCA_016867695.1_Eisenbacteria	75.826	96	2127
GCA_016710095.1_Eisenbacteria	GCA_003235575.1_Eisenbacteria	75.8264	115	1436
GCA_016215625.1_Eisenbacteria	GCA_005893305.1_Eisenbacteria	75.8284	69	1342
GCA_016215625.1_Eisenbacteria	GCA_005893305.1_Eisenbacteria	75.8284	69	1342
GCA_016867725.1_VGIX01	GCA_016867695.1_Eisenbacteria	75.8285	58	685
GCA_005893275.1_Eisenbacteria	GCA_001780165.1_Eisenbacteria	75.8299	74	909
GCA_009840005.1_Latescibacterota	GCA_009691525.1_Latescibacterota	75.8368	122	2127
GCA_016867495.1_Eisenbacteria	GCA_016223045.1_Eisenbacteria	75.8388	58	913
GCA_014728245.1_VGIX01	HMR_S11_10_8	75.8434	72	751
GCA_900696535.1_Planctomycetota	GCA_013360585.1_Planctomycetota	75.8443	75	1278
GCA_005893165.1_Eisenbacteria	GCA_016710095.1_Eisenbacteria	75.8445	85	774
GCA_009840005.1_Latescibacterota	GCA_002726335.1_Latescibacterota	75.8447	82	2127
GCA_013140805.1_Eisenbacteria	GCA_016712505.1_Eisenbacteria	75.8475	68	1163
GCA_016867725.1_VGIX01	GCA_001780165.1_Eisenbacteria	75.851	61	685
GCA_005893165.1_Eisenbacteria	GCA_005893365.1_Eisenbacteria	75.8541	57	774
GCA_002725915.1_Latescibacterota	GCA_009691525.1_Latescibacterota	75.86	98	1113
GCA_005893365.1_Eisenbacteria	GCA_005893305.1_Eisenbacteria	75.864	67	1071
GCA_005893305.1_Eisenbacteria	GCA_001780165.1_Eisenbacteria	75.8689	79	895
GCA_016867725.1_VGIX01	GCA_016223045.1_Eisenbacteria	75.879	81	685
GCA_005893305.1_Eisenbacteria	GCA_005893365.1_Eisenbacteria	75.8796	73	895
GCA_009691525.1_Latescibacterota	GCA_002725915.1_Latescibacterota	75.8853	108	1235
GCA_009694805.1_Latescibacterota	GCA_016867395.1_Latescibacterota	75.8865	105	1483
GCA_002726335.1_Latescibacterota	GCA_009840005.1_Latescibacterota	75.8875	73	1857
GCA_016187725.1_Latescibacterota	GCA_009694805.1_Latescibacterota	75.892	125	1714
GCA_016867695.1_Eisenbacteria	GCA_016712505.1_Eisenbacteria	75.9021	80	764
GCA_009841115.1_Latescibacterota	GCA_009691525.1_Latescibacterota	75.9181	114	1996
GCA_005893265.1_Eisenbacteria	GCA_016710095.1_Eisenbacteria	75.9211	58	769
GCA_001780165.1_Eisenbacteria	GCA_005893275.1_Eisenbacteria	75.9258	68	1176
GCA_016223045.1_Eisenbacteria	GCA_016867495.1_Eisenbacteria	75.9297	51	1210
GCA_001780165.1_Eisenbacteria	GCA_005893305.1_Eisenbacteria	75.9305	68	1176
GCA_009691525.1_Latescibacterota	GCA_009840005.1_Latescibacterota	75.9341	113	1235
HMR_S11_10_8	GCA_016867725.1_VGIX01	75.9345	66	643
GCA_007571365.1_Latescibacterota	GCA_009691525.1_Latescibacterota	75.9368	108	1650
GCA_016187725.1_Latescibacterota	GCA_007571365.1_Latescibacterota	75.9414	129	1714
GCA_018672475.1_Latescibacterota	GCA_018660835.1_Latescibacterota	75.9474	53	2098
GCA_005893265.1_Eisenbacteria	GCA_016223045.1_Eisenbacteria	75.9661	63	769
GCA_903844735.1_Eisenbacteria	GCA_016712505.1_Eisenbacteria	75.9663	115	1727
GCA_903844735.1_Eisenbacteria	GCA_016712505.1_Eisenbacteria	75.9663	115	1727
GCA_013140805.1_Eisenbacteria	GCA_005893165.1_Eisenbacteria	75.9664	59	1163
GCA_014728245.1_VGIX01	GB53_bin51_VGIX01	75.9736	99	751
GCA_016710095.1_Eisenbacteria	GCA_005893265.1_Eisenbacteria	75.9743	56	1436
GCA_009840005.1_Latescibacterota	GCA_002725915.1_Latescibacterota	75.9771	75	2127
GCA_016215625.1_Eisenbacteria	GCA_016235265.1_Eisenbacteria	75.9777	167	1342
GCA_016215625.1_Eisenbacteria	GCA_016235265.1_Eisenbacteria	75.9777	167	1342
GCA_903844735.1_Eisenbacteria	GCA_016867495.1_Eisenbacteria	75.9796	64	1727
GCA_903844735.1_Eisenbacteria	GCA_016867495.1_Eisenbacteria	75.9796	64	1727
GCA_002724215.1_Latescibacterota	GCA_002725915.1_Latescibacterota	75.9879	113	1820
GCA_001780165.1_Eisenbacteria	GCA_003235575.1_Eisenbacteria	75.9889	110	1176
GCA_016867695.1_Eisenbacteria	GCA_016867725.1_VGIX01	75.9983	59	764
GCA_016867395.1_Latescibacterota	GCA_002725915.1_Latescibacterota	76.0022	137	1519
GCA_009841115.1_Latescibacterota	GCA_016867395.1_Latescibacterota	76.0039	143	1996
HMR3_6	GCA_014728245.1_VGIX01	76.0063	52	693
GCA_013360585.1_Planctomycetota	GCA_900696535.1_Planctomycetota	76.0085	72	1365
GCA_016712505.1_Eisenbacteria	GCA_013140805.1_Eisenbacteria	76.0099	66	2127
GCA_003235575.1_Eisenbacteria	GCA_016710095.1_Eisenbacteria	76.0137	98	888
GCA_903921835.1_Eisenbacteria	GCA_016235265.1_Eisenbacteria	76.0203	124	1120
GCA_014729815.1_Eisenbacteria	GCA_016867495.1_Eisenbacteria	76.0226	54	1056
GCA_016867495.1_Eisenbacteria	7043_bin.32_Eisenbacteria	76.0234	56	913
GCA_002725915.1_Latescibacterota	GCA_009841115.1_Latescibacterota	76.0329	70	1113
GCA_009691525.1_Latescibacterota	GCA_009841115.1_Latescibacterota	76.0339	100	1235
GCA_002725915.1_Latescibacterota	GCA_002724215.1_Latescibacterota	76.0342	95	1113
GCA_014728245.1_VGIX01	70512_bin.36_VGIX01	76.037	79	751
GCA_016867725.1_VGIX01	G352_bin.14_VGIX01	76.0551	60	685
GCA_002725915.1_Latescibacterota	GCA_016867395.1_Latescibacterota	76.06	125	1113
GCA_009694805.1_Latescibacterota	GCA_016187725.1_Latescibacterota	76.0616	124	1483
GCA_003235575.1_Eisenbacteria	GCA_016223045.1_Eisenbacteria	76.0618	93	888
GCA_009691525.1_Latescibacterota	GCA_007571365.1_Latescibacterota	76.0633	105	1235
GCA_009691525.1_Latescibacterota	GCA_007136405.1_Latescibacterota	76.0652	51	1235
GCA_016712505.1_Eisenbacteria	GCA_903844735.1_Eisenbacteria	76.0712	119	2127
GCA_016712505.1_Eisenbacteria	GCA_903844735.1_Eisenbacteria	76.0712	119	2127
GCA_001780165.1_Eisenbacteria	GCA_005893265.1_Eisenbacteria	76.0744	54	1176
7043_bin.32_Eisenbacteria	GCA_016867495.1_Eisenbacteria	76.0771	50	982
HMR3_6	GCA_014728125.1_VGIX01	76.0788	63	693
GCA_016187725.1_Latescibacterota	GCA_009841115.1_Latescibacterota	76.0814	152	1714
GCA_009840005.1_Latescibacterota	GCA_016187725.1_Latescibacterota	76.0832	151	2127
GCA_016187725.1_Latescibacterota	GCA_009840005.1_Latescibacterota	76.085	147	1714
GCA_009841115.1_Latescibacterota	GCA_016187725.1_Latescibacterota	76.0889	159	1996
GCA_013140805.1_Eisenbacteria	GCA_005893275.1_Eisenbacteria	76.0904	54	1163
HMR3_6	GCA_016867725.1_VGIX01	76.092	50	693
GCA_016235265.1_Eisenbacteria	GCA_016215625.1_Eisenbacteria	76.0943	160	1161
GCA_016235265.1_Eisenbacteria	GCA_016215625.1_Eisenbacteria	76.0945	160	1161
GCA_003235575.1_Eisenbacteria	GCA_016235265.1_Eisenbacteria	76.098	83	888
70512_bin.36_VGIX01	GCA_014728245.1_VGIX01	76.0991	84	744
GCA_003235575.1_Eisenbacteria	GCA_001780165.1_Eisenbacteria	76.1104	106	888
GCA_016867395.1_Latescibacterota	GCA_009694805.1_Latescibacterota	76.1173	98	1519
GCA_016867395.1_Latescibacterota	GCA_009841115.1_Latescibacterota	76.1176	142	1519
GCA_016867725.1_VGIX01	HMR_S11_10_8	76.1198	69	685
GCA_005893305.1_Eisenbacteria	GCA_903921835.1_Eisenbacteria	76.1224	61	895
GCA_002726335.1_Latescibacterota	GCA_002725915.1_Latescibacterota	76.1231	111	1857
G355_bin.45_VGIX01	HMR_S11_10_8	76.1255	51	448
GCA_016223045.1_Eisenbacteria	GCA_005893165.1_Eisenbacteria	76.1264	73	1210
HMR_S11_10_8	GCA_014728245.1_VGIX01	76.1271	57	643
GCA_013140805.1_Eisenbacteria	GCA_005893305.1_Eisenbacteria	76.1272	57	1163
GCA_016187725.1_Latescibacterota	GCA_007136405.1_Latescibacterota	76.1312	65	1714
GCA_001780165.1_Eisenbacteria	GCA_005893165.1_Eisenbacteria	76.1346	68	1176
GCA_005893165.1_Eisenbacteria	GCA_016223045.1_Eisenbacteria	76.1357	87	774
GCA_016235265.1_Eisenbacteria	GCA_005893165.1_Eisenbacteria	76.1385	55	1161
GCA_016235265.1_Eisenbacteria	GCA_903921835.1_Eisenbacteria	76.1389	151	1161
GCA_016867395.1_Latescibacterota	GCA_009840005.1_Latescibacterota	76.1409	161	1519
GCA_002725915.1_Latescibacterota	GCA_002726335.1_Latescibacterota	76.1478	101	1113
GCA_007136405.1_Latescibacterota	GCA_016187725.1_Latescibacterota	76.1519	66	1343
G355_bin.45_VGIX01	70512_bin.36_VGIX01	76.1529	62	448
GCA_002727195.1_Latescibacterota	GCA_002433075.1_Latescibacterota	76.1615	182	1786
GCA_016187725.1_Latescibacterota	GCA_002725915.1_Latescibacterota	76.1625	127	1714
GCA_016712505.1_Eisenbacteria	7043_bin.32_Eisenbacteria	76.1632	53	2127
GCA_016710095.1_Eisenbacteria	GCA_005893165.1_Eisenbacteria	76.1645	74	1436
GCA_002714465.1_Latescibacterota	GCA_002433075.1_Latescibacterota	76.1726	97	1698
GCA_016867395.1_Latescibacterota	GCA_007571365.1_Latescibacterota	76.1735	142	1519
GCA_005893365.1_Eisenbacteria	GCA_016235265.1_Eisenbacteria	76.1739	183	1071
GCA_002724215.1_Latescibacterota	GCA_016867395.1_Latescibacterota	76.1787	213	1820
GCA_002725915.1_Latescibacterota	GCA_009840005.1_Latescibacterota	76.1847	69	1113
GCA_015169395.1_Planctomycetota	GCA_014207595.1_Planctomycetota	76.1957	106	2396
GCA_016867695.1_Eisenbacteria	7055_bin.18_Eisenbacteria	76.1976	68	764
GCA_009840005.1_Latescibacterota	GCA_016867395.1_Latescibacterota	76.199	159	2127
GCA_016712505.1_Eisenbacteria	GCA_016867495.1_Eisenbacteria	76.2105	88	2127
GCA_014207595.1_Planctomycetota	GCA_015169395.1_Planctomycetota	76.2155	114	1387
GCA_002724215.1_Latescibacterota	GCA_009691525.1_Latescibacterota	76.2192	179	1820
GCA_016867395.1_Latescibacterota	GCA_002724215.1_Latescibacterota	76.2267	232	1519
GCA_007571365.1_Latescibacterota	GCA_016187725.1_Latescibacterota	76.2281	118	1650
GCA_016867495.1_Eisenbacteria	GCA_016712505.1_Eisenbacteria	76.2296	88	913
70512_bin.36_VGIX01	G355_bin.45_VGIX01	76.2386	64	744
GCA_005893305.1_Eisenbacteria	GCA_005893225.1_Eisenbacteria	76.2482	79	895
GCA_002433075.1_Latescibacterota	GCA_002727195.1_Latescibacterota	76.2529	176	1853
72410_bin.25_VGIX01	G355_bin.45_VGIX01	76.256	67	469
GCA_018660835.1_Latescibacterota	GCA_002726335.1_Latescibacterota	76.2715	183	2309
GCA_005893165.1_Eisenbacteria	GCA_013140805.1_Eisenbacteria	76.275	59	774
GCA_002433075.1_Latescibacterota	GCA_002714465.1_Latescibacterota	76.2804	101	1853
GCA_005893165.1_Eisenbacteria	GCA_001780165.1_Eisenbacteria	76.2884	73	774
HMR_S11_10_8	GCA_014728125.1_VGIX01	76.2985	70	643
GCA_016235265.1_Eisenbacteria	GCA_005893225.1_Eisenbacteria	76.3073	135	1161
GCA_013140805.1_Eisenbacteria	GCA_003235575.1_Eisenbacteria	76.3099	55	1163
GCA_007571365.1_Latescibacterota	GCA_016867395.1_Latescibacterota	76.3199	123	1650
GCA_014728245.1_VGIX01	G352_bin.14_VGIX01	76.3201	52	751
GCA_018673255.1_Latescibacterota	GCA_002726335.1_Latescibacterota	76.3234	276	2294
GCA_009691525.1_Latescibacterota	GCA_002724215.1_Latescibacterota	76.3293	179	1235
GCA_002725915.1_Latescibacterota	GCA_018672475.1_Latescibacterota	76.3301	55	1113
70512_bin.36_VGIX01	GCA_016867725.1_VGIX01	76.3313	95	744
GB53_bin51_VGIX01	GCA_014728245.1_VGIX01	76.3315	84	828
GCA_002725915.1_Latescibacterota	GCA_016187725.1_Latescibacterota	76.3363	116	1113
GCA_016235265.1_Eisenbacteria	GCA_016710095.1_Eisenbacteria	76.3485	178	1161
GCA_005893225.1_Eisenbacteria	GCA_005893305.1_Eisenbacteria	76.3504	72	1017
GCA_018660835.1_Latescibacterota	GCA_018672475.1_Latescibacterota	76.354	53	2309
GCA_002726335.1_Latescibacterota	GCA_018673255.1_Latescibacterota	76.3601	267	1857
SB_sbin_3_29	GCA_014728245.1_VGIX01	76.3666	63	389
GCA_002724215.1_Latescibacterota	GCA_016187725.1_Latescibacterota	76.369	209	1820
GCA_014728245.1_VGIX01	7048_bin.30_VGIX01	76.3731	98	751
GCA_002726335.1_Latescibacterota	GCA_018660835.1_Latescibacterota	76.3735	161	1857
GCA_016187725.1_Latescibacterota	GCA_002724215.1_Latescibacterota	76.3742	218	1714
GCA_003235575.1_Eisenbacteria	GCA_013140805.1_Eisenbacteria	76.3758	57	888
7055_bin.3_VGIX01	GB53_bin51_VGIX01	76.3781	74	599
GCA_016867495.1_Eisenbacteria	GCA_903844735.1_Eisenbacteria	76.3915	67	913
GCA_016867495.1_Eisenbacteria	GCA_903844735.1_Eisenbacteria	76.3915	67	913
GCA_005893165.1_Eisenbacteria	GCA_005893225.1_Eisenbacteria	76.3962	64	774
GB53_bin51_VGIX01	GCA_014728125.1_VGIX01	76.3971	107	828
GCA_013140805.1_Eisenbacteria	GCA_016235265.1_Eisenbacteria	76.3998	88	1163
GCA_012270675.1_Latescibacterota	GCA_009694805.1_Latescibacterota	76.4009	107	1167
GCA_014728125.1_VGIX01	HMR_S11_10_8	76.4093	76	749
72410_bin.25_VGIX01	GCA_014728125.1_VGIX01	76.4123	93	469
GCA_016235265.1_Eisenbacteria	GCA_005893365.1_Eisenbacteria	76.4142	181	1161
GCA_016867725.1_VGIX01	HMR20_17	76.4202	104	685
GCA_007571365.1_Latescibacterota	GCA_018672475.1_Latescibacterota	76.4209	296	1650
GCA_018672475.1_Latescibacterota	GCA_002725915.1_Latescibacterota	76.4496	56	2098
G355_bin.45_VGIX01	70512_bin.27_VGIX01	76.4583	111	448
GCA_005893225.1_Eisenbacteria	GCA_005893165.1_Eisenbacteria	76.464	71	1017
GCA_016710095.1_Eisenbacteria	GCA_016235265.1_Eisenbacteria	76.4647	170	1436
GCA_016867725.1_VGIX01	HMR3_6	76.4692	52	685
G352_bin.14_VGIX01	GCA_014728245.1_VGIX01	76.4713	50	262
GCA_001780165.1_Eisenbacteria	GCA_016235265.1_Eisenbacteria	76.491	195	1176
GCA_014728245.1_VGIX01	70512_bin.27_VGIX01	76.4968	119	751
GCA_016235265.1_Eisenbacteria	GCA_013140805.1_Eisenbacteria	76.5003	96	1161
G355_bin.45_VGIX01	72410_bin.25_VGIX01	76.5092	72	448
GCA_016867715.1_JABDJQ01	GCA_016867495.1_Eisenbacteria	76.5098	50	1083
GCA_016930695.1_JABDJQ01	GCA_016867715.1_JABDJQ01	76.5141	201	1233
GCA_016867715.1_JABDJQ01	GCA_016930695.1_JABDJQ01	76.5245	198	1083
GCA_016235265.1_Eisenbacteria	GCA_001780165.1_Eisenbacteria	76.5282	187	1161
GCA_014728125.1_VGIX01	72410_bin.25_VGIX01	76.5287	99	749
G352_bin.14_VGIX01	GCA_014728125.1_VGIX01	76.5308	53	262
GCA_014728125.1_VGIX01	GB53_bin51_VGIX01	76.5346	104	749
GCA_016867695.1_Eisenbacteria	7058_bin.63_Eisenbacteria	76.5362	93	764
G355_bin.45_VGIX01	7048_bin.30_VGIX01	76.5422	83	448
GB53_bin51_VGIX01	HMR20_17	76.5517	84	828
GB53_bin51_VGIX01	G355_bin.45_VGIX01	76.5524	66	828
GCA_018672475.1_Latescibacterota	GCA_007571365.1_Latescibacterota	76.556	291	2098
GCA_014728125.1_VGIX01	7055_bin.3_VGIX01	76.5659	126	749
GCA_016867725.1_VGIX01	7048_bin.30_VGIX01	76.5724	106	685
72410_bin.13_JABDJQ01	GCA_016930695.1_JABDJQ01	76.578	94	283
HMR20_17	GCA_016867725.1_VGIX01	76.5824	99	553
72410_bin.25_VGIX01	70512_bin.36_VGIX01	76.5896	55	469
GCA_014728245.1_VGIX01	HMR20_17	76.5993	92	751
GCA_016867725.1_VGIX01	70512_bin.36_VGIX01	76.6008	85	685
GCA_016867715.1_JABDJQ01	72410_bin.13_JABDJQ01	76.6011	89	1083
7048_bin.30_VGIX01	GCA_016867725.1_VGIX01	76.6056	90	532
GCA_014728125.1_VGIX01	HMR3_6	76.611	63	749
7055_bin.3_VGIX01	GCA_014728245.1_VGIX01	76.6143	118	599
7048_bin.30_VGIX01	GCA_014728125.1_VGIX01	76.627	92	532
SB_sbin_3_29	GCA_016867725.1_VGIX01	76.6409	77	389
HMR_S11_13_12	GB53_bin51_VGIX01	76.6548	120	826
GCA_014728245.1_VGIX01	72410_bin.25_VGIX01	76.6602	92	751
G355_bin.45_VGIX01	GB53_bin51_VGIX01	76.6713	65	448
GCA_005893225.1_Eisenbacteria	GCA_016235265.1_Eisenbacteria	76.6746	105	1017
GB53_bin51_VGIX01	GCA_016867725.1_VGIX01	76.6788	94	828
GCA_014728125.1_VGIX01	G352_bin.14_VGIX01	76.6815	56	749
GCA_014728245.1_VGIX01	HMR_S11_13_12	76.6821	167	751
7055_bin.18_Eisenbacteria	GCA_016867695.1_Eisenbacteria	76.6858	67	639
GCA_016867695.1_Eisenbacteria	GCA_016867495.1_Eisenbacteria	76.6974	77	764
70512_bin.27_VGIX01	GCA_014728245.1_VGIX01	76.7024	103	730
7055_bin.3_VGIX01	GCA_014728125.1_VGIX01	76.7024	107	599
GCA_009694805.1_Latescibacterota	GCA_012270675.1_Latescibacterota	76.7028	94	1483
70512_bin.27_VGIX01	GCA_016867725.1_VGIX01	76.703	115	730
72410_bin.25_VGIX01	GB53_bin51_VGIX01	76.705	68	469
GB53_bin51_VGIX01	HMR_S11_13_12	76.7053	121	828
GCA_014728245.1_VGIX01	HMR3_25	76.7091	140	751
GCA_016867495.1_Eisenbacteria	GCA_016867715.1_JABDJQ01	76.7105	58	913
HMR_S11_10_8	7058_bin.3_VGIX01	76.7139	80	643
GCA_900232105.1_Planctomycetota	GCA_000296795.1_Planctomycetota	76.7171	101	1468
HMR_S11_13_12	GCA_014728245.1_VGIX01	76.7224	169	826
70512_bin.27_VGIX01	GCA_014728125.1_VGIX01	76.7263	115	730
GCA_016867725.1_VGIX01	GB53_bin51_VGIX01	76.7333	101	685
70512_bin.36_VGIX01	72410_bin.25_VGIX01	76.7398	56	744
GCA_014728125.1_VGIX01	HMR20_17	76.7417	111	749
GCA_014728125.1_VGIX01	70512_bin.36_VGIX01	76.7443	91	749
72410_bin.13_JABDJQ01	GCA_016867715.1_JABDJQ01	76.7461	86	283
7055_bin.3_VGIX01	GCA_016867725.1_VGIX01	76.7468	127	599
GCA_014728125.1_VGIX01	7048_bin.30_VGIX01	76.7474	87	749
7048_bin.30_VGIX01	G355_bin.45_VGIX01	76.752	78	532
GB53_bin51_VGIX01	7055_bin.3_VGIX01	76.7547	85	828
GCA_014728245.1_VGIX01	7055_bin.3_VGIX01	76.757	119	751
7058_bin.63_Eisenbacteria	GCA_016867695.1_Eisenbacteria	76.7632	101	1304
HMR_S11_10_8	7055_bin.3_VGIX01	76.7726	63	643
HMR3_25	GCA_016867725.1_VGIX01	76.7749	153	816
GCA_016867725.1_VGIX01	72410_bin.25_VGIX01	76.7765	99	685
GCA_014728125.1_VGIX01	70512_bin.27_VGIX01	76.7775	132	749
GCA_003235575.1_Eisenbacteria	GCA_005893265.1_Eisenbacteria	76.7839	143	888
GCA_000296795.1_Planctomycetota	GCA_900232105.1_Planctomycetota	76.7924	107	1361
7048_bin.30_VGIX01	GCA_014728245.1_VGIX01	76.7948	86	532
HMR_S11_13_12	GCA_016867725.1_VGIX01	76.8048	169	826
GCA_016867725.1_VGIX01	SF_GA-4_9	76.8056	74	685
GCA_009840005.1_Latescibacterota	GCA_018672475.1_Latescibacterota	76.8091	370	2127
GCA_016867725.1_VGIX01	7055_bin.3_VGIX01	76.811	128	685
G355_bin.45_VGIX01	7055_bin.3_VGIX01	76.8125	101	448
GCA_014728125.1_VGIX01	SB_sbin_3_29	76.8186	75	749
GCA_016223045.1_Eisenbacteria	GCA_016235265.1_Eisenbacteria	76.8189	253	1210
7055_bin.18_Eisenbacteria	7043_bin.32_Eisenbacteria	76.8197	76	639
70512_bin.27_VGIX01	G355_bin.45_VGIX01	76.8278	101	730
GCA_018672475.1_Latescibacterota	GCA_009840005.1_Latescibacterota	76.829	375	2098
GCA_016867495.1_Eisenbacteria	GCA_016867695.1_Eisenbacteria	76.8291	84	913
7055_bin.3_VGIX01	HMR3_6	76.8309	54	599
HMR3_25	HMR3_6	76.8317	65	816
7055_bin.3_VGIX01	HMR_S11_10_8	76.8372	57	599
72410_bin.25_VGIX01	GCA_016867725.1_VGIX01	76.8425	85	469
GCA_016235265.1_Eisenbacteria	GCA_016223045.1_Eisenbacteria	76.8503	269	1161
HMR20_17	HMR3_6	76.8554	52	553
GCA_014728125.1_VGIX01	SF_GA-4_9	76.8566	62	749
GCA_014728245.1_VGIX01	7058_bin.3_VGIX01	76.8582	144	751
SB_sbin_2_52	GCA_016867725.1_VGIX01	76.8625	145	747
GCA_014729815.1_Eisenbacteria	7055_bin.18_Eisenbacteria	76.8627	138	1056
70512_bin.36_VGIX01	GCA_014728125.1_VGIX01	76.8645	89	744
72410_bin.25_VGIX01	GCA_014728245.1_VGIX01	76.8704	81	469
HMR20_17	GCA_014728125.1_VGIX01	76.8704	97	553
GCA_016710095.1_Eisenbacteria	GCA_005893225.1_Eisenbacteria	76.8722	263	1436
7058_bin.3_VGIX01	HMR_S11_10_8	76.8904	81	735
GCA_002724215.1_Latescibacterota	GCA_007571365.1_Latescibacterota	76.8912	388	1820
GB53_bin51_VGIX01	SB_sbin_3_29	76.8957	52	828
GCA_016867725.1_VGIX01	SB_sbin_3_29	76.8957	77	685
7058_bin.44_Eisenbacteria	GCA_014729815.1_Eisenbacteria	76.8959	62	400
GCA_005893275.1_Eisenbacteria	GCA_003235575.1_Eisenbacteria	76.8992	171	909
HMR3_6	HMR3_25	76.9002	64	693
HMR3_25	GB53_bin51_VGIX01	76.9041	102	816
GB53_bin51_VGIX01	72410_bin.25_VGIX01	76.9043	65	828
GB53_bin51_VGIX01	HMR3_25	76.9046	115	828
SB_sbin_3_29	G355_bin.45_VGIX01	76.9052	59	389
GCA_016867725.1_VGIX01	HMR3_25	76.908	143	685
GCA_018672475.1_Latescibacterota	GCA_009841115.1_Latescibacterota	76.9171	384	2098
HMR_S11_13_12	G355_bin.45_VGIX01	76.9252	131	826
GCA_014728245.1_VGIX01	SB_sbin_2_52	76.9258	161	751
GCA_014728245.1_VGIX01	SB_sbin_3_29	76.9313	63	751
7055_bin.18_Eisenbacteria	GCA_014729815.1_Eisenbacteria	76.9389	133	639
SF_GA-4_9	GCA_014728125.1_VGIX01	76.9398	56	277
7058_bin.63_Eisenbacteria	GCA_014729815.1_Eisenbacteria	76.9453	224	1304
HMR20_17	GCA_014728245.1_VGIX01	76.9545	86	553
G355_bin.45_VGIX01	SB_sbin_2_52	76.9556	116	448
HMR20_17	G355_bin.45_VGIX01	76.9559	88	553
G355_bin.45_VGIX01	HMR_S11_13_12	76.9663	128	448
GCA_016867725.1_VGIX01	SB_sbin_2_52	76.97	150	685
GCA_014729815.1_Eisenbacteria	7058_bin.63_Eisenbacteria	76.9745	219	1056
HMR20_17	GB53_bin51_VGIX01	76.9755	78	553
70512_bin.36_VGIX01	70512_bin.27_VGIX01	76.9793	93	744
GCA_016930695.1_JABDJQ01	72410_bin.13_JABDJQ01	76.9861	92	1233
HMR3_25	GCA_014728245.1_VGIX01	76.988	127	816
GCA_014728125.1_VGIX01	7058_bin.3_VGIX01	76.9922	146	749
HMR20_17	70512_bin.36_VGIX01	77.0055	74	553
GCA_016867725.1_VGIX01	70512_bin.27_VGIX01	77.0087	118	685
7058_bin.44_Eisenbacteria	GCA_016867695.1_Eisenbacteria	77.0118	62	400
7058_bin.3_VGIX01	GCA_014728245.1_VGIX01	77.0163	124	735
SF_GA-4_9	GCA_016867725.1_VGIX01	77.0166	60	277
GCA_014729815.1_Eisenbacteria	7043_bin.32_Eisenbacteria	77.0183	155	1056
HMR3_25	GCA_014728125.1_VGIX01	77.0251	150	816
GCA_016867725.1_VGIX01	HMR_S11_13_12	77.0273	169	685
GCA_005893265.1_Eisenbacteria	GCA_003235575.1_Eisenbacteria	77.0307	146	769
GB53_bin51_VGIX01	7048_bin.30_VGIX01	77.0315	72	828
GCA_007571365.1_Latescibacterota	GCA_002724215.1_Latescibacterota	77.0364	398	1650
7058_bin.3_VGIX01	GCA_014728125.1_VGIX01	77.0418	134	735
7055_bin.3_VGIX01	G355_bin.45_VGIX01	77.0443	105	599
GCA_009841115.1_Latescibacterota	GCA_018672475.1_Latescibacterota	77.0449	380	1996
GCA_016215625.1_Eisenbacteria	GCA_005893225.1_Eisenbacteria	77.0475	271	1342
GCA_016215625.1_Eisenbacteria	GCA_005893225.1_Eisenbacteria	77.0475	271	1342
GB53_bin51_VGIX01	70512_bin.27_VGIX01	77.0553	97	828
GCA_903921835.1_Eisenbacteria	GCA_005893225.1_Eisenbacteria	77.0573	199	1120
GCA_016710095.1_Eisenbacteria	GCA_005893365.1_Eisenbacteria	77.0575	348	1436
7058_bin.63_Eisenbacteria	7058_bin.44_Eisenbacteria	77.0718	55	1304
G355_bin.45_VGIX01	7058_bin.3_VGIX01	77.0758	110	448
GCA_002718795.1_Latescibacterota	GCA_018673255.1_Latescibacterota	77.0784	297	1092
HMR_S11_13_12	HMR3_6	77.0832	88	826
GCA_005893225.1_Eisenbacteria	GCA_016215625.1_Eisenbacteria	77.1013	261	1017
SB_sbin_2_52	GCA_014728245.1_VGIX01	77.109	154	747
GCA_005893225.1_Eisenbacteria	GCA_016215625.1_Eisenbacteria	77.1118	260	1017
7058_bin.3_VGIX01	HMR3_6	77.1123	64	735
SB_sbin_2_52	HMR3_6	77.115	71	747
GCA_005893365.1_Eisenbacteria	GCA_016710095.1_Eisenbacteria	77.132	334	1071
70512_bin.36_VGIX01	HMR20_17	77.1362	75	744
GCA_005893225.1_Eisenbacteria	GCA_016710095.1_Eisenbacteria	77.1449	249	1017
GCA_003235575.1_Eisenbacteria	GCA_005893275.1_Eisenbacteria	77.1571	154	888
SB_sbin_2_52	G355_bin.45_VGIX01	77.1673	120	747
GCA_014728125.1_VGIX01	HMR3_25	77.1697	148	749
HMR_S11_10_8	HMR3_25	77.1771	86	643
HMR_S11_13_12	GCA_014728125.1_VGIX01	77.178	162	826
7043_bin.32_Eisenbacteria	GCA_014729815.1_Eisenbacteria	77.1811	152	982
GCA_000284115.1_Planctomycetota	GCA_014207595.1_Planctomycetota	77.1836	286	1294
G355_bin.45_VGIX01	HMR3_25	77.1844	123	448
GCA_003235575.1_Eisenbacteria	GCA_005893165.1_Eisenbacteria	77.1962	170	888
7058_bin.3_VGIX01	G355_bin.45_VGIX01	77.1972	112	735
GCA_016867725.1_VGIX01	7058_bin.3_VGIX01	77.2011	154	685
GCA_001753675.2_Planctomycetota	GCA_900232105.1_Planctomycetota	77.2015	97	919
7048_bin.30_VGIX01	GB53_bin51_VGIX01	77.2021	68	532
HMR20_17	HMR_S11_10_8	77.2053	51	553
G355_bin.45_VGIX01	GCA_014728125.1_VGIX01	77.2069	140	448
GCA_014729815.1_Eisenbacteria	7058_bin.44_Eisenbacteria	77.2104	57	1056
GCA_014728125.1_VGIX01	SB_sbin_2_52	77.2131	140	749
GCA_014728125.1_VGIX01	HMR_S11_13_12	77.2163	159	749
SB_sbin_2_52	GCA_014728125.1_VGIX01	77.2164	137	747
HMR_S11_10_8	SB_sbin_2_52	77.2166	91	643
GCA_005893365.1_Eisenbacteria	GCA_016215625.1_Eisenbacteria	77.2223	327	1071
GCA_005893365.1_Eisenbacteria	GCA_016215625.1_Eisenbacteria	77.2224	327	1071
GCA_018673255.1_Latescibacterota	GCA_002718795.1_Latescibacterota	77.2225	297	2294
GB53_bin51_VGIX01	7058_bin.3_VGIX01	77.2367	99	828
GCA_903921835.1_Eisenbacteria	GCA_013140805.1_Eisenbacteria	77.239	194	1120
7055_bin.3_VGIX01	70512_bin.36_VGIX01	77.24	83	599
7043_bin.32_Eisenbacteria	7055_bin.18_Eisenbacteria	77.2483	71	982
70512_bin.27_VGIX01	70512_bin.36_VGIX01	77.2496	73	730
GCA_013140805.1_Eisenbacteria	GCA_903921835.1_Eisenbacteria	77.2507	218	1163
GCA_014728125.1_VGIX01	G355_bin.45_VGIX01	77.2655	137	749
GCA_005893165.1_Eisenbacteria	GCA_003235575.1_Eisenbacteria	77.2667	161	774
HMR3_6	7058_bin.3_VGIX01	77.2742	67	693
70512_bin.27_VGIX01	GB53_bin51_VGIX01	77.282	98	730
GCA_000296795.1_Planctomycetota	GCA_001753675.2_Planctomycetota	77.2841	170	1361
GB53_bin51_VGIX01	SB_sbin_2_52	77.289	123	828
GCA_014728245.1_VGIX01	GCA_014728125.1_VGIX01	77.2901	200	751
GCA_903921835.1_Eisenbacteria	GCA_001780165.1_Eisenbacteria	77.2903	279	1120
SB_sbin_3_29	GCA_014728125.1_VGIX01	77.2908	53	389
7058_bin.3_VGIX01	GCA_016867725.1_VGIX01	77.2947	143	735
GCA_001753675.2_Planctomycetota	GCA_000296795.1_Planctomycetota	77.297	169	919
GCA_005893305.1_Eisenbacteria	GCA_003235575.1_Eisenbacteria	77.298	228	895
GCA_016867695.1_Eisenbacteria	GCA_014729815.1_Eisenbacteria	77.2983	207	764
GCA_016867695.1_Eisenbacteria	7058_bin.44_Eisenbacteria	77.2989	65	764
GCA_013140805.1_Eisenbacteria	GCA_005893225.1_Eisenbacteria	77.3019	246	1163
GCA_016867695.1_Eisenbacteria	7043_bin.32_Eisenbacteria	77.3077	151	764
GCA_003235575.1_Eisenbacteria	GCA_005893305.1_Eisenbacteria	77.3128	222	888
70512_bin.36_VGIX01	7055_bin.3_VGIX01	77.3153	84	744
G355_bin.45_VGIX01	SB_sbin_3_29	77.318	58	448
GCA_014207595.1_Planctomycetota	GCA_000284115.1_Planctomycetota	77.3213	267	1387
GCA_005893225.1_Eisenbacteria	GCA_903921835.1_Eisenbacteria	77.3265	188	1017
GCA_014728245.1_VGIX01	G355_bin.45_VGIX01	77.3365	140	751
HMR3_25	G355_bin.45_VGIX01	77.3381	114	816
HMR3_6	SB_sbin_2_52	77.3455	65	693
GCA_014728125.1_VGIX01	GCA_014728245.1_VGIX01	77.3467	202	749
G355_bin.45_VGIX01	HMR20_17	77.3506	77	448
GCA_005893225.1_Eisenbacteria	GCA_013140805.1_Eisenbacteria	77.3517	237	1017
GCA_002724215.1_Latescibacterota	GCA_009841115.1_Latescibacterota	77.353	454	1820
SB_sbin_2_52	70512_bin.36_VGIX01	77.3551	99	747
GCA_900232105.1_Planctomycetota	GCA_001753675.2_Planctomycetota	77.3576	99	1468
GCA_013140805.1_Eisenbacteria	GCA_005893365.1_Eisenbacteria	77.3581	282	1163
HMR3_6	7055_bin.3_VGIX01	77.3659	56	693
G355_bin.45_VGIX01	GCA_014728245.1_VGIX01	77.3664	131	448
GCA_016215625.1_Eisenbacteria	GCA_005893365.1_Eisenbacteria	77.3682	306	1342
GCA_016215625.1_Eisenbacteria	GCA_005893365.1_Eisenbacteria	77.3682	306	1342
GCA_009840005.1_Latescibacterota	GCA_002724215.1_Latescibacterota	77.3705	477	2127
GCA_002724215.1_Latescibacterota	GCA_009840005.1_Latescibacterota	77.3744	473	1820
GCA_014728245.1_VGIX01	GCA_016867725.1_VGIX01	77.3833	179	751
GCA_001780165.1_Eisenbacteria	GCA_903921835.1_Eisenbacteria	77.3885	300	1176
GCA_016215625.1_Eisenbacteria	GCA_001780165.1_Eisenbacteria	77.3913	383	1342
GCA_016215625.1_Eisenbacteria	GCA_001780165.1_Eisenbacteria	77.3913	383	1342
HMR3_25	HMR_S11_10_8	77.4015	87	816
SB_sbin_2_52	HMR_S11_10_8	77.4101	88	747
GCA_017368835.1_Planctomycetota	GCA_007859995.1_Planctomycetota	77.4136	130	1002
GCA_009841115.1_Latescibacterota	GCA_002724215.1_Latescibacterota	77.4221	453	1996
GCA_014729815.1_Eisenbacteria	GCA_016867695.1_Eisenbacteria	77.4286	197	1056
7048_bin.30_VGIX01	HMR_S11_10_8	77.4302	54	532
GCA_005893365.1_Eisenbacteria	GCA_903921835.1_Eisenbacteria	77.4314	253	1071
GCA_014728125.1_VGIX01	GCA_016867725.1_VGIX01	77.4372	211	749
HMR3_6	70512_bin.27_VGIX01	77.4433	68	693
7058_bin.63_Eisenbacteria	7043_bin.32_Eisenbacteria	77.4434	131	1304
G355_bin.45_VGIX01	GCA_016867725.1_VGIX01	77.4503	151	448
GCA_001780165.1_Eisenbacteria	GCA_016710095.1_Eisenbacteria	77.4503	368	1176
7043_bin.32_Eisenbacteria	7058_bin.63_Eisenbacteria	77.4534	123	982
7043_bin.32_Eisenbacteria	GCA_016867695.1_Eisenbacteria	77.4595	142	982
GCA_013140805.1_Eisenbacteria	GCA_016215625.1_Eisenbacteria	77.469	309	1163
7058_bin.3_VGIX01	GB53_bin51_VGIX01	77.4729	99	735
GCA_016215625.1_Eisenbacteria	GCA_013140805.1_Eisenbacteria	77.4768	315	1342
GCA_016215625.1_Eisenbacteria	GCA_013140805.1_Eisenbacteria	77.4768	315	1342
GCA_009838845.1_Latescibacterota	GCA_012270675.1_Latescibacterota	77.4779	65	1830
GCA_013140805.1_Eisenbacteria	GCA_016215625.1_Eisenbacteria	77.4792	308	1163
GCA_016710095.1_Eisenbacteria	GCA_001780165.1_Eisenbacteria	77.484	375	1436
70512_bin.36_VGIX01	HMR3_25	77.4975	104	744
GCA_903921835.1_Eisenbacteria	GCA_005893365.1_Eisenbacteria	77.4986	242	1120
GCA_001780165.1_Eisenbacteria	GCA_016215625.1_Eisenbacteria	77.509	379	1176
HMR_S11_10_8	7048_bin.30_VGIX01	77.5139	53	643
GCA_005893365.1_Eisenbacteria	GCA_013140805.1_Eisenbacteria	77.5187	271	1071
GCA_001780165.1_Eisenbacteria	GCA_016215625.1_Eisenbacteria	77.5226	378	1176
SB_sbin_2_52	GB53_bin51_VGIX01	77.5425	114	747
GCA_013140805.1_Eisenbacteria	GCA_016710095.1_Eisenbacteria	77.5673	347	1163
GCA_016710095.1_Eisenbacteria	GCA_013140805.1_Eisenbacteria	77.5846	351	1436
HMR3_25	70512_bin.36_VGIX01	77.5876	99	816
GCA_016867725.1_VGIX01	G355_bin.45_VGIX01	77.598	142	685
HMR3_6	HMR_S11_13_12	77.6178	78	693
GCA_013140805.1_Eisenbacteria	GCA_001780165.1_Eisenbacteria	77.6248	309	1163
GCA_018660835.1_Latescibacterota	GCA_018673255.1_Latescibacterota	77.6366	555	2309
70512_bin.36_VGIX01	7048_bin.30_VGIX01	77.6599	63	744
GCA_016867725.1_VGIX01	GCA_014728245.1_VGIX01	77.6614	168	685
70512_bin.36_VGIX01	SB_sbin_3_29	77.6719	57	744
GCA_005893305.1_Eisenbacteria	GCA_005893265.1_Eisenbacteria	77.6735	252	895
GCA_018673255.1_Latescibacterota	GCA_018660835.1_Latescibacterota	77.6752	550	2294
GCA_012270675.1_Latescibacterota	GCA_009838845.1_Latescibacterota	77.7036	52	1167
70512_bin.27_VGIX01	HMR3_6	77.7056	69	730
GCA_001780165.1_Eisenbacteria	GCA_013140805.1_Eisenbacteria	77.7709	309	1176
GCA_005893305.1_Eisenbacteria	GCA_005893165.1_Eisenbacteria	77.7795	270	895
GCA_013140805.1_Eisenbacteria	GCA_016223045.1_Eisenbacteria	77.8366	349	1163
GCA_007859995.1_Planctomycetota	GCA_017368835.1_Planctomycetota	77.842	128	974
70512_bin.36_VGIX01	SB_sbin_2_52	77.8421	105	744
GCA_016867725.1_VGIX01	GCA_014728125.1_VGIX01	77.8449	195	685
GCA_016223045.1_Eisenbacteria	GCA_903921835.1_Eisenbacteria	77.8557	350	1210
GCA_005893265.1_Eisenbacteria	GCA_005893305.1_Eisenbacteria	77.8563	247	769
GCA_005893275.1_Eisenbacteria	GCA_005893305.1_Eisenbacteria	77.8648	268	909
GCA_016223045.1_Eisenbacteria	GCA_013140805.1_Eisenbacteria	77.8956	330	1210
GCA_016710095.1_Eisenbacteria	GCA_016223045.1_Eisenbacteria	77.8961	487	1436
GCA_016215625.1_Eisenbacteria	GCA_016223045.1_Eisenbacteria	77.9392	513	1342
GCA_016215625.1_Eisenbacteria	GCA_016223045.1_Eisenbacteria	77.9392	513	1342
GCA_005893305.1_Eisenbacteria	GCA_005893275.1_Eisenbacteria	77.9679	261	895
GCA_016223045.1_Eisenbacteria	GCA_016710095.1_Eisenbacteria	77.9737	466	1210
GCA_002724215.1_Latescibacterota	GCA_018672475.1_Latescibacterota	77.9992	777	1820
GCA_018660835.1_Latescibacterota	GCA_002718795.1_Latescibacterota	78.0266	360	2309
GCA_002718795.1_Latescibacterota	GCA_018660835.1_Latescibacterota	78.0432	355	1092
HMR_S11_10_8	HMR_S11_13_12	78.0447	94	643
GCA_016223045.1_Eisenbacteria	GCA_016215625.1_Eisenbacteria	78.0477	487	1210
GCA_016223045.1_Eisenbacteria	GCA_016215625.1_Eisenbacteria	78.0488	486	1210
GCA_005893165.1_Eisenbacteria	GCA_005893305.1_Eisenbacteria	78.071	249	774
7058_bin.3_VGIX01	70512_bin.36_VGIX01	78.0853	104	735
GCA_903921835.1_Eisenbacteria	GCA_016223045.1_Eisenbacteria	78.0975	338	1120
GCA_018672475.1_Latescibacterota	GCA_002724215.1_Latescibacterota	78.1034	752	2098
HMR_S11_13_12	HMR_S11_10_8	78.1205	93	826
GCA_002727195.1_Latescibacterota	GCA_002714465.1_Latescibacterota	78.1298	395	1786
GCA_002714465.1_Latescibacterota	GCA_002727195.1_Latescibacterota	78.1649	409	1698
GCA_009838845.1_Latescibacterota	GCA_009840005.1_Latescibacterota	78.2319	79	1830
GCA_009840005.1_Latescibacterota	GCA_009838845.1_Latescibacterota	78.2732	77	2127
70512_bin.36_VGIX01	7058_bin.3_VGIX01	78.551	98	744
GCA_005893225.1_Eisenbacteria	GCA_001780165.1_Eisenbacteria	78.7841	366	1017
GCA_005893365.1_Eisenbacteria	GCA_005893225.1_Eisenbacteria	78.7897	353	1071
GCA_001780165.1_Eisenbacteria	GCA_005893225.1_Eisenbacteria	78.8003	382	1176
GCA_001780165.1_Eisenbacteria	GCA_005893365.1_Eisenbacteria	78.9326	423	1176
GCA_016223045.1_Eisenbacteria	GCA_005893225.1_Eisenbacteria	78.9409	409	1210
GCA_009841115.1_Latescibacterota	GCA_009838845.1_Latescibacterota	78.9789	76	1996
GCA_005893365.1_Eisenbacteria	GCA_001780165.1_Eisenbacteria	78.9855	424	1071
HMR_S11_13_12	70512_bin.36_VGIX01	79.043	123	826
HMR_S11_10_8	70512_bin.27_VGIX01	79.1019	74	643
GCA_005893225.1_Eisenbacteria	GCA_005893365.1_Eisenbacteria	79.1229	328	1017
GCA_005893225.1_Eisenbacteria	GCA_016223045.1_Eisenbacteria	79.1252	396	1017
GCA_009838845.1_Latescibacterota	GCA_009841115.1_Latescibacterota	79.2813	75	1830
GCA_016223045.1_Eisenbacteria	GCA_001780165.1_Eisenbacteria	79.391	566	1210
GCA_001780165.1_Eisenbacteria	GCA_016223045.1_Eisenbacteria	79.4615	562	1176
GCA_002718795.1_Latescibacterota	GCA_002726335.1_Latescibacterota	79.4646	122	1092
7058_bin.2_Latescibacterota	GCA_003644715.1_Latescibacterota	79.4696	182	327
GCA_003644715.1_Latescibacterota	7058_bin.2_Latescibacterota	79.5074	191	680
GCA_005893365.1_Eisenbacteria	GCA_016223045.1_Eisenbacteria	79.5498	459	1071
GCA_016223045.1_Eisenbacteria	GCA_005893365.1_Eisenbacteria	79.6092	453	1210
70512_bin.36_VGIX01	HMR_S11_13_12	79.6119	129	744
GCA_016710095.1_Eisenbacteria	GCA_903921835.1_Eisenbacteria	79.7904	528	1436
GCA_005893265.1_Eisenbacteria	GCA_005893165.1_Eisenbacteria	79.8047	380	769
GCA_005893165.1_Eisenbacteria	GCA_005893265.1_Eisenbacteria	79.8131	377	774
GCA_903921835.1_Eisenbacteria	GCA_016710095.1_Eisenbacteria	79.8291	506	1120
GCA_005893275.1_Eisenbacteria	GCA_005893165.1_Eisenbacteria	79.8782	442	909
GCA_002726335.1_Latescibacterota	GCA_002718795.1_Latescibacterota	79.9153	112	1857
GCA_903921835.1_Eisenbacteria	GCA_016215625.1_Eisenbacteria	79.9654	516	1120
GCA_903921835.1_Eisenbacteria	GCA_016215625.1_Eisenbacteria	79.9678	517	1120
GCA_016215625.1_Eisenbacteria	GCA_903921835.1_Eisenbacteria	79.9849	531	1342
GCA_016215625.1_Eisenbacteria	GCA_903921835.1_Eisenbacteria	79.9849	531	1342
GCA_005893165.1_Eisenbacteria	GCA_005893275.1_Eisenbacteria	80.0296	423	774
70512_bin.27_VGIX01	HMR_S11_10_8	80.0597	61	730
JL_Co_1	7244_bin.14_VGIX01	81.1004	53	204
GB53_bin51_VGIX01	HMR3_6	81.1199	474	828
HMR3_6	GB53_bin51_VGIX01	81.3664	459	693
G3515_bin.52_VGIX01	7058_bin.3_VGIX01	81.4302	50	244
7244_bin.14_VGIX01	SF_Co_bin_44	81.4935	60	295
SB_sbin_3_29	SF_Co_bin_44	81.7828	76	389
HMR_S11_13_12	G3515_bin.52_VGIX01	81.8404	53	826
SF_Co_bin_44	7244_bin.14_VGIX01	81.8497	59	162
G3515_bin.52_VGIX01	HMR_S11_13_12	81.9178	51	244
GB53_bin51_VGIX01	G3515_bin.52_VGIX01	81.9799	147	828
7244_bin.14_VGIX01	JL_Co_1	81.9979	50	295
HMR20_17	JL_Co_1	82.0568	89	553
JL_Co_1	HMR20_17	82.1709	93	204
GoM_D72_sbin1	SF_Co_bin_44	82.1764	60	284
SF_Co_bin_44	SB_sbin_3_29	82.2211	72	162
HMR_S11_13_12	JL_Co_1	82.3826	118	826
SB_sbin_3_29	JL_Co_1	82.3883	64	389
70512_bin.27_VGIX01	JL_Co_1	82.4303	106	730
JL_Co_1	SB_sbin_3_29	82.522	65	204
GCA_009691525.1_Latescibacterota	GCA_016867395.1_Latescibacterota	82.5604	923	1235
GCA_016867395.1_Latescibacterota	GCA_009691525.1_Latescibacterota	82.5996	910	1519
HMR_S11_10_8	GB53_bin51_VGIX01	82.7018	468	643
JL_Co_1	GoM_D72_sbin1	82.7207	50	204
GB53_bin51_VGIX01	HMR_S11_10_8	82.8007	445	828
72410_bin.25_VGIX01	JL_Co_1	82.8245	69	469
7048_bin.30_VGIX01	JL_Co_1	82.9621	87	532
G3515_bin.52_VGIX01	GB53_bin51_VGIX01	83.0082	143	244
G352_bin.14_VGIX01	SF_Co_bin_44	83.1212	59	262
JL_Co_1	HMR_S11_13_12	83.1271	116	204
SF_GA-4_9	SF_Co_bin_44	83.1626	66	277
7055_bin.3_VGIX01	JL_Co_1	83.1876	88	599
SF_Co_bin_44	GoM_D72_sbin1	83.1933	58	162
SB_sbin_2_52	JL_Co_1	83.2018	106	747
SF_Co_bin_44	G352_bin.14_VGIX01	83.2577	59	162
GB53_bin51_VGIX01	70512_bin.36_VGIX01	83.2731	543	828
JL_Co_1	72410_bin.25_VGIX01	83.2766	75	204
JL_Co_1	70512_bin.27_VGIX01	83.3352	105	204
70512_bin.36_VGIX01	GB53_bin51_VGIX01	83.4088	527	744
7058_bin.3_VGIX01	JL_Co_1	83.5289	100	735
JL_Co_1	7048_bin.30_VGIX01	83.5318	90	204
HMR20_17	SF_Co_bin_44	83.5417	116	553
70512_bin.27_VGIX01	SF_Co_bin_44	83.5434	109	730
SB_sbin_2_52	SF_Co_bin_44	83.6441	124	747
HMR3_25	G3515_bin.52_VGIX01	83.6509	50	816
HMR3_25	7244_bin.14_VGIX01	83.6767	202	816
HMR3_25	7248_bin.21_VGIX01	83.7343	103	816
7048_bin.30_VGIX01	SF_Co_bin_44	83.7354	101	532
GCA_016867395.1_Latescibacterota	GCA_016187725.1_Latescibacterota	83.7686	1032	1519
72410_bin.25_VGIX01	SF_Co_bin_44	83.8361	91	469
HMR_S11_13_12	SF_Co_bin_44	83.8447	125	826
7248_bin.21_VGIX01	HMR3_25	83.8545	107	151
SF_Co_bin_44	7055_bin.3_VGIX01	83.8609	114	162
JL_Co_1	SB_sbin_2_52	83.8714	102	204
JL_Co_1	7055_bin.3_VGIX01	83.8937	89	204
GCA_016187725.1_Latescibacterota	GCA_016867395.1_Latescibacterota	83.9092	1025	1714
SF_Co_bin_44	72410_bin.25_VGIX01	83.9874	95	162
SF_Co_bin_44	HMR20_17	83.9963	112	162
JL_Co_1	7058_bin.3_VGIX01	84.0311	106	204
SF_Co_bin_44	SF_GA-4_9	84.0402	63	162
SF_Co_bin_44	7048_bin.30_VGIX01	84.0612	104	162
SF_Co_bin_44	SB_sbin_2_52	84.1038	127	162
7058_bin.3_VGIX01	SF_Co_bin_44	84.1137	126	735
7244_bin.14_VGIX01	HMR3_25	84.1463	199	295
7055_bin.3_VGIX01	SF_Co_bin_44	84.2095	105	599
SF_Co_bin_44	70512_bin.27_VGIX01	84.2745	108	162
HMR3_25	7246_bin.4_VGIX01	84.3964	138	816
HMR3_25	7245_bin.29_VGIX01	84.4075	153	816
SF_Co_bin_44	HMR_S11_13_12	84.5055	122	162
GoM_D72_sbin1	HMR3_25	84.5923	194	284
HMR3_25	GoM_D72_sbin1	84.6724	192	816
SF_Co_bin_44	7058_bin.3_VGIX01	84.684	123	162
7245_bin.29_VGIX01	HMR3_25	84.7223	154	257
7246_bin.4_VGIX01	HMR3_25	84.7746	138	417
HMR3_25	SB_sbin_3_29	84.8232	291	816
HMR3_25	HMR20_17	84.8488	401	816
GCA_005893265.1_Eisenbacteria	GCA_005893275.1_Eisenbacteria	84.9042	639	769
HMR20_17	HMR3_25	84.9348	408	553
HMR3_25	SF_GA-4_9	84.9867	226	816
GCA_005893275.1_Eisenbacteria	GCA_005893265.1_Eisenbacteria	84.9944	623	909
HMR3_25	G352_bin.14_VGIX01	84.9962	213	816
HMR3_25	7048_bin.30_VGIX01	85.0149	374	816
70512_bin.36_VGIX01	HMR3_6	85.0686	556	744
SB_sbin_3_29	HMR3_25	85.0686	291	389
HMR3_6	70512_bin.36_VGIX01	85.0866	562	693
GoM_D72_sbin1	7244_bin.14_VGIX01	85.2741	100	284
7048_bin.30_VGIX01	HMR3_25	85.3237	364	532
SF_GA-4_9	HMR3_25	85.3852	221	277
HMR3_25	72410_bin.25_VGIX01	85.5062	372	816
72410_bin.25_VGIX01	HMR3_25	85.5334	365	469
7055_bin.3_VGIX01	HMR3_25	85.5522	476	599
GCA_009691525.1_Latescibacterota	GCA_016187725.1_Latescibacterota	85.6108	899	1235
G352_bin.14_VGIX01	HMR3_25	85.6266	204	262
GoM_D72_sbin1	7246_bin.4_VGIX01	85.6931	72	284
GCA_016187725.1_Latescibacterota	GCA_009691525.1_Latescibacterota	85.7125	907	1714
HMR3_25	7055_bin.3_VGIX01	85.7501	462	816
SB_sbin_3_29	GoM_D72_sbin1	85.7636	153	389
HMR3_25	HMR6_3	85.7677	68	816
7246_bin.4_VGIX01	GoM_D72_sbin1	85.7983	77	417
HMR3_25	SB_sbin_2_52	85.8866	535	816
HMR3_25	7058_bin.3_VGIX01	85.923	536	816
GoM_D72_sbin1	7245_bin.29_VGIX01	85.9254	85	284
SB_sbin_2_52	HMR3_25	85.9472	536	747
70512_bin.27_VGIX01	HMR3_25	85.9741	526	730
7058_bin.3_VGIX01	HMR3_25	86.0693	540	735
HMR6_3	HMR3_25	86.1259	70	90
SB_sbin_3_29	7244_bin.14_VGIX01	86.2152	128	389
7245_bin.29_VGIX01	GoM_D72_sbin1	86.2157	80	257
HMR3_25	70512_bin.27_VGIX01	86.2169	519	816
SF_GA-4_9	7248_bin.21_VGIX01	86.2189	60	277
7244_bin.14_VGIX01	GoM_D72_sbin1	86.2234	95	295
HMR_S11_13_12	HMR3_25	86.4108	633	826
GoM_D72_sbin1	7248_bin.21_VGIX01	86.413	52	284
GoM_D72_sbin1	SB_sbin_3_29	86.4877	141	284
7248_bin.21_VGIX01	SF_GA-4_9	86.5336	60	151
7244_bin.14_VGIX01	SB_sbin_3_29	86.5454	131	295
HMR3_25	HMR_S11_13_12	86.5832	619	816
SB_sbin_3_29	7246_bin.4_VGIX01	86.5854	87	389
HMR3_6	G3515_bin.52_VGIX01	86.6696	156	693
7248_bin.21_VGIX01	GoM_D72_sbin1	86.7847	53	151
7048_bin.30_VGIX01	HMR6_3	86.7989	62	532
7248_bin.21_VGIX01	SB_sbin_3_29	86.8148	69	151
SB_sbin_3_29	7245_bin.29_VGIX01	86.8542	90	389
7245_bin.29_VGIX01	SB_sbin_3_29	86.8548	95	257
70512_bin.36_VGIX01	G3515_bin.52_VGIX01	86.8855	163	744
G352_bin.14_VGIX01	7248_bin.21_VGIX01	86.9092	57	262
7246_bin.4_VGIX01	SB_sbin_3_29	86.9313	84	417
SB_sbin_3_29	7248_bin.21_VGIX01	87.0085	68	389
7248_bin.21_VGIX01	G352_bin.14_VGIX01	87.0123	58	151
7048_bin.30_VGIX01	7245_bin.29_VGIX01	87.0304	127	532
7048_bin.30_VGIX01	7244_bin.14_VGIX01	87.0755	152	532
G3515_bin.52_VGIX01	HMR3_6	87.1221	157	244
7246_bin.4_VGIX01	G352_bin.14_VGIX01	87.1463	70	417
G3515_bin.52_VGIX01	70512_bin.36_VGIX01	87.1642	160	244
G352_bin.14_VGIX01	SB_sbin_3_29	87.2355	129	262
7244_bin.14_VGIX01	SF_GA-4_9	87.2656	118	295
7244_bin.14_VGIX01	7048_bin.30_VGIX01	87.3328	164	295
G352_bin.14_VGIX01	7245_bin.29_VGIX01	87.3362	76	262
7248_bin.21_VGIX01	7048_bin.30_VGIX01	87.3735	94	151
SB_sbin_3_29	G352_bin.14_VGIX01	87.3917	121	389
72410_bin.25_VGIX01	HMR6_3	87.4051	58	469
HMR20_17	GoM_D72_sbin1	87.4086	180	553
7055_bin.3_VGIX01	HMR6_3	87.4228	71	599
SB_sbin_3_29	SF_GA-4_9	87.4438	136	389
7048_bin.30_VGIX01	SB_sbin_3_29	87.4538	226	532
7246_bin.4_VGIX01	SF_GA-4_9	87.4737	79	417
70512_bin.27_VGIX01	GoM_D72_sbin1	87.5157	185	730
G352_bin.14_VGIX01	7246_bin.4_VGIX01	87.5311	69	262
HMR_S11_10_8	HMR3_6	87.5435	491	643
HMR3_6	HMR_S11_10_8	87.5439	481	693
HMR_S11_13_12	GoM_D72_sbin1	87.5656	208	826
SF_GA-4_9	7245_bin.29_VGIX01	87.6475	91	277
GoM_D72_sbin1	HMR20_17	87.6682	187	284
7048_bin.30_VGIX01	7248_bin.21_VGIX01	87.6703	88	532
SF_GA-4_9	SB_sbin_3_29	87.6917	140	277
7055_bin.3_VGIX01	7246_bin.4_VGIX01	87.7116	132	599
SF_GA-4_9	7244_bin.14_VGIX01	87.7989	109	277
7245_bin.29_VGIX01	SF_GA-4_9	87.8029	90	257
HMR20_17	SB_sbin_3_29	87.8128	242	553
7055_bin.3_VGIX01	7244_bin.14_VGIX01	87.8167	181	599
HMR6_3	SB_sbin_3_29	87.8182	50	90
SB_sbin_3_29	7048_bin.30_VGIX01	87.8365	234	389
7245_bin.29_VGIX01	G352_bin.14_VGIX01	87.8484	78	257
GCA_009840005.1_Latescibacterota	GCA_007571365.1_Latescibacterota	87.8569	1355	2127
SB_sbin_3_29	HMR20_17	87.8573	238	389
GCA_007571365.1_Latescibacterota	GCA_009840005.1_Latescibacterota	87.8601	1350	1650
7245_bin.29_VGIX01	7048_bin.30_VGIX01	87.9064	125	257
SF_GA-4_9	7246_bin.4_VGIX01	87.9072	78	277
7244_bin.14_VGIX01	G352_bin.14_VGIX01	87.9139	105	295
G352_bin.14_VGIX01	7244_bin.14_VGIX01	87.9478	105	262
72410_bin.25_VGIX01	7248_bin.21_VGIX01	87.9487	85	469
GoM_D72_sbin1	70512_bin.27_VGIX01	87.9689	187	284
GCA_009841115.1_Latescibacterota	GCA_007571365.1_Latescibacterota	87.9742	1259	1996
HMR6_3	7048_bin.30_VGIX01	87.9781	62	90
HMR20_17	SF_GA-4_9	87.9819	198	553
72410_bin.25_VGIX01	7244_bin.14_VGIX01	87.9842	145	469
72410_bin.25_VGIX01	SB_sbin_3_29	88.0151	208	469
GCA_007571365.1_Latescibacterota	GCA_009841115.1_Latescibacterota	88.0836	1239	1650
GoM_D72_sbin1	HMR_S11_13_12	88.0931	215	284
7058_bin.3_VGIX01	7246_bin.4_VGIX01	88.1248	142	735
72410_bin.25_VGIX01	7245_bin.29_VGIX01	88.1287	114	469
7048_bin.30_VGIX01	HMR20_17	88.1575	311	532
HMR20_17	G352_bin.14_VGIX01	88.1669	187	553
HMR_S11_10_8	70512_bin.36_VGIX01	88.1684	528	643
7055_bin.3_VGIX01	7245_bin.29_VGIX01	88.2236	148	599
7058_bin.3_VGIX01	HMR6_3	88.2561	76	735
70512_bin.36_VGIX01	HMR_S11_10_8	88.27	511	744
SB_sbin_3_29	72410_bin.25_VGIX01	88.2762	209	389
7055_bin.3_VGIX01	SB_sbin_3_29	88.2837	242	599
HMR6_3	72410_bin.25_VGIX01	88.2864	58	90
SB_sbin_2_52	7244_bin.14_VGIX01	88.2966	209	747
70512_bin.27_VGIX01	G352_bin.14_VGIX01	88.3045	199	730
HMR20_17	7048_bin.30_VGIX01	88.3184	309	553
SB_sbin_2_52	7245_bin.29_VGIX01	88.3429	162	747
SB_sbin_2_52	HMR6_3	88.3432	74	747
7058_bin.3_VGIX01	7248_bin.21_VGIX01	88.3587	104	735
72410_bin.25_VGIX01	7246_bin.4_VGIX01	88.388	99	469
7245_bin.29_VGIX01	72410_bin.25_VGIX01	88.3946	121	257
7244_bin.14_VGIX01	72410_bin.25_VGIX01	88.4034	146	295
7058_bin.3_VGIX01	7244_bin.14_VGIX01	88.4281	208	735
7048_bin.30_VGIX01	7246_bin.4_VGIX01	88.4355	108	532
HMR20_17	HMR6_3	88.4464	67	553
G352_bin.14_VGIX01	HMR20_17	88.4624	186	262
7244_bin.14_VGIX01	7055_bin.3_VGIX01	88.4732	192	295
7058_bin.3_VGIX01	SB_sbin_3_29	88.5339	281	735
7058_bin.3_VGIX01	7245_bin.29_VGIX01	88.5366	161	735
70512_bin.27_VGIX01	SB_sbin_3_29	88.5477	274	730
7245_bin.29_VGIX01	7055_bin.3_VGIX01	88.5532	144	257
7244_bin.14_VGIX01	SB_sbin_2_52	88.5903	210	295
HMR6_3	7055_bin.3_VGIX01	88.608	71	90
70512_bin.27_VGIX01	7048_bin.30_VGIX01	88.609	364	730
SF_GA-4_9	HMR20_17	88.6313	195	277
SB_sbin_2_52	7248_bin.21_VGIX01	88.6408	112	747
SB_sbin_2_52	SB_sbin_3_29	88.6476	292	747
70512_bin.27_VGIX01	SF_GA-4_9	88.6563	210	730
HMR_S11_13_12	G352_bin.14_VGIX01	88.707	220	826
7055_bin.3_VGIX01	7248_bin.21_VGIX01	88.7138	99	599
7245_bin.29_VGIX01	SB_sbin_2_52	88.7387	160	257
SB_sbin_2_52	HMR20_17	88.7503	420	747
SF_GA-4_9	70512_bin.27_VGIX01	88.7683	222	277
SB_sbin_3_29	7055_bin.3_VGIX01	88.8553	241	389
7246_bin.4_VGIX01	7055_bin.3_VGIX01	88.8557	125	417
SB_sbin_3_29	SB_sbin_2_52	88.8718	295	389
SB_sbin_2_52	7246_bin.4_VGIX01	88.8891	141	747
SB_sbin_3_29	70512_bin.27_VGIX01	88.893	277	389
70512_bin.27_VGIX01	7246_bin.4_VGIX01	88.9051	136	730
HMR_S11_13_12	SB_sbin_3_29	88.9157	308	826
72410_bin.25_VGIX01	HMR20_17	88.9251	290	469
SB_sbin_3_29	7058_bin.3_VGIX01	88.9274	282	389
HMR_S11_13_12	7048_bin.30_VGIX01	88.9447	411	826
7048_bin.30_VGIX01	70512_bin.27_VGIX01	88.9457	356	532
HMR20_17	72410_bin.25_VGIX01	88.955	290	553
7246_bin.4_VGIX01	7048_bin.30_VGIX01	88.9765	113	417
7246_bin.4_VGIX01	72410_bin.25_VGIX01	88.9788	103	417
7248_bin.21_VGIX01	72410_bin.25_VGIX01	88.9944	82	151
7248_bin.21_VGIX01	7058_bin.3_VGIX01	88.9952	105	151
G352_bin.14_VGIX01	70512_bin.27_VGIX01	89.0037	199	262
7246_bin.4_VGIX01	7058_bin.3_VGIX01	89.0133	139	417
7248_bin.21_VGIX01	7055_bin.3_VGIX01	89.0293	99	151
HMR6_3	SB_sbin_2_52	89.0364	78	90
7246_bin.4_VGIX01	SB_sbin_2_52	89.0788	146	417
HMR20_17	7055_bin.3_VGIX01	89.1028	353	553
7058_bin.3_VGIX01	HMR20_17	89.1067	399	735
HMR_S11_13_12	7246_bin.4_VGIX01	89.1074	153	826
7055_bin.3_VGIX01	HMR20_17	89.1167	357	599
HMR20_17	SB_sbin_2_52	89.1211	421	553
7244_bin.14_VGIX01	7058_bin.3_VGIX01	89.1273	211	295
SF_GA-4_9	GoM_D72_sbin1	89.1428	113	277
72410_bin.25_VGIX01	70512_bin.27_VGIX01	89.1559	333	469
7245_bin.29_VGIX01	7058_bin.3_VGIX01	89.181	162	257
HMR_S11_13_12	SF_GA-4_9	89.1907	237	826
70512_bin.27_VGIX01	72410_bin.25_VGIX01	89.2085	350	730
SB_sbin_2_52	70512_bin.27_VGIX01	89.222	489	747
7048_bin.30_VGIX01	HMR_S11_13_12	89.2346	404	532
HMR_S11_13_12	72410_bin.25_VGIX01	89.2546	403	826
70512_bin.27_VGIX01	7244_bin.14_VGIX01	89.3043	190	730
HMR20_17	7058_bin.3_VGIX01	89.3059	404	553
7058_bin.3_VGIX01	70512_bin.27_VGIX01	89.312	484	735
70512_bin.27_VGIX01	SB_sbin_2_52	89.3582	484	730
HMR6_3	7058_bin.3_VGIX01	89.3684	77	90
7055_bin.3_VGIX01	70512_bin.27_VGIX01	89.394	410	599
70512_bin.27_VGIX01	7245_bin.29_VGIX01	89.4068	158	730
70512_bin.27_VGIX01	7248_bin.21_VGIX01	89.411	103	730
G352_bin.14_VGIX01	HMR_S11_13_12	89.4272	218	262
70512_bin.27_VGIX01	7058_bin.3_VGIX01	89.4344	477	730
70512_bin.27_VGIX01	7055_bin.3_VGIX01	89.4379	403	730
HMR_S11_13_12	7244_bin.14_VGIX01	89.4589	217	826
SF_GA-4_9	HMR_S11_13_12	89.4672	243	277
HMR_S11_13_12	7245_bin.29_VGIX01	89.5036	171	826
SF_GA-4_9	G352_bin.14_VGIX01	89.513	108	277
GoM_D72_sbin1	SF_GA-4_9	89.5153	114	284
HMR3_25	JL_Co_1	89.5415	113	816
SB_sbin_3_29	HMR_S11_13_12	89.5425	308	389
HMR_S11_13_12	7248_bin.21_VGIX01	89.5735	111	826
HMR_S11_13_12	7055_bin.3_VGIX01	89.5881	492	826
HMR6_3	HMR20_17	89.5995	67	90
7248_bin.21_VGIX01	70512_bin.27_VGIX01	89.6225	107	151
72410_bin.25_VGIX01	HMR_S11_13_12	89.6483	387	469
HMR_S11_13_12	7058_bin.3_VGIX01	89.6599	573	826
7245_bin.29_VGIX01	70512_bin.27_VGIX01	89.7008	162	257
HMR_S11_13_12	SB_sbin_2_52	89.701	557	826
7248_bin.21_VGIX01	SB_sbin_2_52	89.7131	108	151
7055_bin.3_VGIX01	HMR_S11_13_12	89.7211	489	599
7244_bin.14_VGIX01	70512_bin.27_VGIX01	89.7487	208	295
G352_bin.14_VGIX01	SF_GA-4_9	89.811	106	262
GCA_016710095.1_Eisenbacteria	GCA_016215625.1_Eisenbacteria	89.8219	1102	1436
SB_sbin_2_52	HMR_S11_13_12	89.8272	568	747
7246_bin.4_VGIX01	70512_bin.27_VGIX01	89.8374	135	417
GCA_016710095.1_Eisenbacteria	GCA_016215625.1_Eisenbacteria	89.8392	1100	1436
GCA_016215625.1_Eisenbacteria	GCA_016710095.1_Eisenbacteria	89.8432	1105	1342
GCA_016215625.1_Eisenbacteria	GCA_016710095.1_Eisenbacteria	89.8432	1105	1342
7058_bin.3_VGIX01	HMR_S11_13_12	89.8676	564	735
70512_bin.27_VGIX01	HMR20_17	89.9884	390	730
72410_bin.25_VGIX01	GoM_D72_sbin1	90.0011	143	469
GoM_D72_sbin1	72410_bin.25_VGIX01	90.0963	150	284
7244_bin.14_VGIX01	HMR_S11_13_12	90.1737	219	295
7055_bin.3_VGIX01	GoM_D72_sbin1	90.1881	186	599
HMR20_17	70512_bin.27_VGIX01	90.2449	391	553
7245_bin.29_VGIX01	HMR_S11_13_12	90.2562	168	257
JL_Co_1	HMR3_25	90.3052	113	204
7246_bin.4_VGIX01	HMR_S11_13_12	90.336	148	417
7048_bin.30_VGIX01	SF_GA-4_9	90.381	183	532
72410_bin.25_VGIX01	G352_bin.14_VGIX01	90.4126	147	469
7058_bin.3_VGIX01	GoM_D72_sbin1	90.4181	212	735
HMR_S11_13_12	HMR20_17	90.434	442	826
GoM_D72_sbin1	7055_bin.3_VGIX01	90.4429	183	284
7248_bin.21_VGIX01	HMR_S11_13_12	90.591	111	151
7055_bin.3_VGIX01	7048_bin.30_VGIX01	90.6318	356	599
7058_bin.3_VGIX01	7048_bin.30_VGIX01	90.7012	398	735
72410_bin.25_VGIX01	7048_bin.30_VGIX01	90.7607	297	469
SF_GA-4_9	7048_bin.30_VGIX01	90.7952	186	277
HMR20_17	HMR_S11_13_12	90.8142	442	553
GoM_D72_sbin1	7058_bin.3_VGIX01	90.9904	210	284
7055_bin.3_VGIX01	G352_bin.14_VGIX01	90.9985	188	599
7058_bin.3_VGIX01	G352_bin.14_VGIX01	91.0385	207	735
7048_bin.30_VGIX01	7055_bin.3_VGIX01	91.1639	344	532
7048_bin.30_VGIX01	7058_bin.3_VGIX01	91.1931	388	532
7048_bin.30_VGIX01	72410_bin.25_VGIX01	91.2234	294	532
SB_sbin_2_52	SF_GA-4_9	91.2318	227	747
7048_bin.30_VGIX01	G352_bin.14_VGIX01	91.2704	177	532
G352_bin.14_VGIX01	72410_bin.25_VGIX01	91.3329	146	262
GoM_D72_sbin1	7048_bin.30_VGIX01	91.4285	187	284
70512_bin.27_VGIX01	HMR6_3	91.4774	69	730
G352_bin.14_VGIX01	7058_bin.3_VGIX01	91.5774	214	262
7055_bin.3_VGIX01	SB_sbin_2_52	91.7337	463	599
G352_bin.14_VGIX01	7048_bin.30_VGIX01	91.7382	187	262
G352_bin.14_VGIX01	7055_bin.3_VGIX01	91.7552	183	262
SB_sbin_2_52	7055_bin.3_VGIX01	91.7716	448	747
SB_sbin_2_52	72410_bin.25_VGIX01	91.7865	371	747
7058_bin.3_VGIX01	SB_sbin_2_52	91.8016	528	735
G352_bin.14_VGIX01	GoM_D72_sbin1	91.8101	106	262
SB_sbin_2_52	G352_bin.14_VGIX01	91.8335	226	747
GCA_009840005.1_Latescibacterota	GCA_009841115.1_Latescibacterota	91.8379	1608	2127
7048_bin.30_VGIX01	GoM_D72_sbin1	91.8777	186	532
SB_sbin_2_52	7058_bin.3_VGIX01	91.8808	534	747
SF_GA-4_9	SB_sbin_2_52	91.9352	230	277
GCA_009841115.1_Latescibacterota	GCA_009840005.1_Latescibacterota	91.9421	1595	1996
72410_bin.25_VGIX01	SB_sbin_2_52	91.9871	363	469
GoM_D72_sbin1	G352_bin.14_VGIX01	92.2301	109	284
SB_sbin_2_52	GoM_D72_sbin1	92.2316	224	747
HMR6_3	70512_bin.27_VGIX01	92.2343	73	90
GoM_D72_sbin1	SB_sbin_2_52	92.392	225	284
HMR_S11_13_12	HMR6_3	92.6838	80	826
G352_bin.14_VGIX01	SB_sbin_2_52	92.7695	221	262
HMR3_25	SF_Co_bin_44	92.7955	136	816
HMR6_3	HMR_S11_13_12	93.2334	82	90
SF_Co_bin_44	HMR3_25	93.3567	134	162
HMR_S11_10_8	G3515_bin.52_VGIX01	94.4001	160	643
G3515_bin.52_VGIX01	HMR_S11_10_8	94.6519	161	244
72410_bin.25_VGIX01	SF_GA-4_9	95.0547	172	469
7244_bin.14_VGIX01	7248_bin.21_VGIX01	95.1265	88	295
7248_bin.21_VGIX01	7244_bin.14_VGIX01	95.3793	86	151
7246_bin.4_VGIX01	7248_bin.21_VGIX01	95.6026	69	417
7055_bin.3_VGIX01	SF_GA-4_9	95.6724	206	599
7058_bin.3_VGIX01	SF_GA-4_9	95.7122	239	735
SF_GA-4_9	72410_bin.25_VGIX01	95.8394	179	277
SB_sbin_2_52	7048_bin.30_VGIX01	95.9434	402	747
SF_GA-4_9	7055_bin.3_VGIX01	96.0285	209	277
7245_bin.29_VGIX01	7248_bin.21_VGIX01	96.0499	64	257
7048_bin.30_VGIX01	SB_sbin_2_52	96.0768	402	532
HMR20_17	7245_bin.29_VGIX01	96.1001	164	553
7245_bin.29_VGIX01	7244_bin.14_VGIX01	96.1979	106	257
7244_bin.14_VGIX01	7245_bin.29_VGIX01	96.3024	107	295
SF_GA-4_9	7058_bin.3_VGIX01	96.3647	228	277
7248_bin.21_VGIX01	7246_bin.4_VGIX01	96.4229	65	151
HMR20_17	7244_bin.14_VGIX01	96.6162	193	553
HMR20_17	7246_bin.4_VGIX01	96.6488	139	553
HMR20_17	7248_bin.21_VGIX01	96.7119	128	553
7246_bin.4_VGIX01	7245_bin.29_VGIX01	96.7383	111	417
7246_bin.4_VGIX01	HMR20_17	96.7651	143	417
7244_bin.14_VGIX01	HMR20_17	96.9617	204	295
7248_bin.21_VGIX01	7245_bin.29_VGIX01	97.0026	64	151
7246_bin.4_VGIX01	7244_bin.14_VGIX01	97.0812	120	417
7244_bin.14_VGIX01	7246_bin.4_VGIX01	97.1868	116	295
7245_bin.29_VGIX01	HMR20_17	97.2199	163	257
7245_bin.29_VGIX01	7246_bin.4_VGIX01	97.3097	109	257
7043_bin.32_Eisenbacteria	7058_bin.44_Eisenbacteria	97.3894	320	982
7058_bin.44_Eisenbacteria	7043_bin.32_Eisenbacteria	98.0415	324	400
7248_bin.21_VGIX01	HMR20_17	98.049	124	151
7058_bin.63_Eisenbacteria	7055_bin.18_Eisenbacteria	98.2504	591	1304
7058_bin.7_Latescibacterota	7055_bin.45_Latescibacterota	98.875	612	1055
7055_bin.18_Eisenbacteria	7058_bin.63_Eisenbacteria	98.9603	594	639
7055_bin.3_VGIX01	72410_bin.25_VGIX01	99.0539	382	599
7055_bin.45_Latescibacterota	7058_bin.7_Latescibacterota	99.162	613	702
7058_bin.3_VGIX01	72410_bin.25_VGIX01	99.1796	407	735
72410_bin.25_VGIX01	7058_bin.3_VGIX01	99.2172	409	469
72410_bin.25_VGIX01	7055_bin.3_VGIX01	99.2452	357	469
HMR_S11_13_12	70512_bin.27_VGIX01	99.287	597	826
7058_bin.3_VGIX01	7055_bin.3_VGIX01	99.4223	517	735
7055_bin.3_VGIX01	7058_bin.3_VGIX01	99.4396	520	599
70512_bin.27_VGIX01	HMR_S11_13_12	99.5815	601	730
7058_bin.7_Latescibacterota	7058_bin.7_Latescibacterota	99.9754	1037	1055
7043_bin.39_VGIX01	7043_bin.39_VGIX01	99.9999	470	483
70512_bin.27_VGIX01	70512_bin.27_VGIX01	99.9999	709	730
7055_bin.18_Eisenbacteria	7055_bin.18_Eisenbacteria	99.9999	624	639
GCA_002070295.1_Latescibacterota	GCA_002070295.1_Latescibacterota	99.9999	951	966
GCA_002718795.1_Latescibacterota	GCA_002718795.1_Latescibacterota	99.9999	1084	1092
GCA_005893365.1_Eisenbacteria	GCA_005893365.1_Eisenbacteria	99.9999	1047	1071
GCA_016235265.1_Eisenbacteria	GCA_016235265.1_Eisenbacteria	99.9999	1160	1161
HMR3_25	HMR3_25	99.9999	804	816
7043_bin.32_Eisenbacteria	7043_bin.32_Eisenbacteria	100	961	982
7048_bin.30_VGIX01	7048_bin.30_VGIX01	100	523	532
7048_bin.44_VGIX01	7048_bin.44_VGIX01	100	304	307
70512_bin.36_VGIX01	70512_bin.36_VGIX01	100	744	744
70512_bin.38_JAGOBX01	70512_bin.38_JAGOBX01	100	340	347
7055_bin.3_VGIX01	7055_bin.3_VGIX01	100	591	599
7055_bin.45_Latescibacterota	7055_bin.45_Latescibacterota	100	699	702
7058_bin.2_Latescibacterota	7058_bin.2_Latescibacterota	100	312	327
7058_bin.3_VGIX01	7058_bin.3_VGIX01	100	726	735
7058_bin.44_Eisenbacteria	7058_bin.44_Eisenbacteria	100	394	400
7058_bin.63_Eisenbacteria	7058_bin.63_Eisenbacteria	100	1291	1304
72410_bin.13_JABDJQ01	72410_bin.13_JABDJQ01	100	280	283
72410_bin.23_Eisenbacteria	72410_bin.23_Eisenbacteria	100	306	312
72410_bin.25_VGIX01	72410_bin.25_VGIX01	100	461	469
7244_bin.14_VGIX01	7244_bin.14_VGIX01	100	290	295
7245_bin.29_VGIX01	7245_bin.29_VGIX01	100	254	257
7246_bin.4_VGIX01	7246_bin.4_VGIX01	100	410	417
7248_bin.21_VGIX01	7248_bin.21_VGIX01	100	151	151
G3515_bin.52_VGIX01	G3515_bin.52_VGIX01	100	241	244
G352_bin.14_VGIX01	G352_bin.14_VGIX01	100	259	262
G355_bin.45_VGIX01	G355_bin.45_VGIX01	100	438	448
G355_bin.58_Eisenbacteria	G355_bin.58_Eisenbacteria	100	217	222
GB53_bin51_VGIX01	GB53_bin51_VGIX01	100	817	828
GCA_000284115.1_Planctomycetota	GCA_000284115.1_Planctomycetota	100	1294	1294
GCA_000296795.1_Planctomycetota	GCA_000296795.1_Planctomycetota	100	1351	1361
GCA_000403035.1_Latescibacterota	GCA_000403035.1_Latescibacterota	100	669	674
GCA_001753675.2_Planctomycetota	GCA_001753675.2_Planctomycetota	100	912	919
GCA_001780165.1_Eisenbacteria	GCA_001780165.1_Eisenbacteria	100	1170	1176
GCA_002007645.1_Planctomycetota	GCA_002007645.1_Planctomycetota	100	1416	1416
GCA_002117005.1_Planctomycetota	GCA_002117005.1_Planctomycetota	100	1064	1064
GCA_002433075.1_Latescibacterota	GCA_002433075.1_Latescibacterota	100	1845	1853
GCA_002693325.1_Latescibacterota	GCA_002693325.1_Latescibacterota	100	1094	1106
GCA_002709665.1_Latescibacterota	GCA_002709665.1_Latescibacterota	100	1709	1713
GCA_002714465.1_Latescibacterota	GCA_002714465.1_Latescibacterota	100	1693	1698
GCA_002724215.1_Latescibacterota	GCA_002724215.1_Latescibacterota	100	1808	1820
GCA_002725915.1_Latescibacterota	GCA_002725915.1_Latescibacterota	100	1094	1113
GCA_002726335.1_Latescibacterota	GCA_002726335.1_Latescibacterota	100	1835	1857
GCA_002727195.1_Latescibacterota	GCA_002727195.1_Latescibacterota	100	1784	1786
GCA_003235575.1_Eisenbacteria	GCA_003235575.1_Eisenbacteria	100	881	888
GCA_003644715.1_Latescibacterota	GCA_003644715.1_Latescibacterota	100	667	680
GCA_003644735.1_Latescibacterota	GCA_003644735.1_Latescibacterota	100	514	520
GCA_005893165.1_Eisenbacteria	GCA_005893165.1_Eisenbacteria	100	769	774
GCA_005893225.1_Eisenbacteria	GCA_005893225.1_Eisenbacteria	100	1005	1017
GCA_005893265.1_Eisenbacteria	GCA_005893265.1_Eisenbacteria	100	760	769
GCA_005893275.1_Eisenbacteria	GCA_005893275.1_Eisenbacteria	100	905	909
GCA_005893305.1_Eisenbacteria	GCA_005893305.1_Eisenbacteria	100	892	895
GCA_007136405.1_Latescibacterota	GCA_007136405.1_Latescibacterota	100	1331	1343
GCA_007571365.1_Latescibacterota	GCA_007571365.1_Latescibacterota	100	1636	1650
GCA_007745435.1_Planctomycetota	GCA_007745435.1_Planctomycetota	100	1719	1721
GCA_007859995.1_Planctomycetota	GCA_007859995.1_Planctomycetota	100	974	974
GCA_009691525.1_Latescibacterota	GCA_009691525.1_Latescibacterota	100	1227	1235
GCA_009694805.1_Latescibacterota	GCA_009694805.1_Latescibacterota	100	1465	1483
GCA_009838845.1_Latescibacterota	GCA_009838845.1_Latescibacterota	100	1820	1830
GCA_009840005.1_Latescibacterota	GCA_009840005.1_Latescibacterota	100	2120	2127
GCA_009841115.1_Latescibacterota	GCA_009841115.1_Latescibacterota	100	1985	1996
GCA_011682385.1_Planctomycetota	GCA_011682385.1_Planctomycetota	100	686	692
GCA_012270675.1_Latescibacterota	GCA_012270675.1_Latescibacterota	100	1151	1167
GCA_012729815.1_Planctomycetota	GCA_012729815.1_Planctomycetota	100	1606	1623
GCA_013140805.1_Eisenbacteria	GCA_013140805.1_Eisenbacteria	100	1152	1163
GCA_013360585.1_Planctomycetota	GCA_013360585.1_Planctomycetota	100	1362	1365
GCA_014207595.1_Planctomycetota	GCA_014207595.1_Planctomycetota	100	1387	1387
GCA_014728125.1_VGIX01	GCA_014728125.1_VGIX01	100	740	749
GCA_014728245.1_VGIX01	GCA_014728245.1_VGIX01	100	742	751
GCA_014729815.1_Eisenbacteria	GCA_014729815.1_Eisenbacteria	100	1046	1056
GCA_015169395.1_Planctomycetota	GCA_015169395.1_Planctomycetota	100	2396	2396
GCA_016187725.1_Latescibacterota	GCA_016187725.1_Latescibacterota	100	1696	1714
GCA_016215625.1_Eisenbacteria	GCA_016215625.1_Eisenbacteria	100	1329	1342
GCA_016215625.1_Eisenbacteria	GCA_016215625.1_Eisenbacteria	100	1329	1342
GCA_016215625.1_Eisenbacteria	GCA_016215625.1_Eisenbacteria	100	1329	1342
GCA_016215625.1_Eisenbacteria	GCA_016215625.1_Eisenbacteria	100	1329	1342
GCA_016223045.1_Eisenbacteria	GCA_016223045.1_Eisenbacteria	100	1202	1210
GCA_016350165.1_Planctomycetota	GCA_016350165.1_Planctomycetota	100	1742	1744
GCA_016710095.1_Eisenbacteria	GCA_016710095.1_Eisenbacteria	100	1433	1436
GCA_016712505.1_Eisenbacteria	GCA_016712505.1_Eisenbacteria	100	2123	2127
GCA_016782785.1_Planctomycetota	GCA_016782785.1_Planctomycetota	100	760	776
GCA_016867395.1_Latescibacterota	GCA_016867395.1_Latescibacterota	100	1508	1519
GCA_016867495.1_Eisenbacteria	GCA_016867495.1_Eisenbacteria	100	902	913
GCA_016867695.1_Eisenbacteria	GCA_016867695.1_Eisenbacteria	100	755	764
GCA_016867715.1_JABDJQ01	GCA_016867715.1_JABDJQ01	100	1078	1083
GCA_016867725.1_VGIX01	GCA_016867725.1_VGIX01	100	683	685
GCA_016928935.1_Eisenbacteria	GCA_016928935.1_Eisenbacteria	100	558	563
GCA_016930695.1_JABDJQ01	GCA_016930695.1_JABDJQ01	100	1230	1233
GCA_017368835.1_Planctomycetota	GCA_017368835.1_Planctomycetota	100	999	1002
GCA_018645065.1_Planctomycetota	GCA_018645065.1_Planctomycetota	100	1653	1683
GCA_018660835.1_Latescibacterota	GCA_018660835.1_Latescibacterota	100	2305	2309
GCA_018672475.1_Latescibacterota	GCA_018672475.1_Latescibacterota	100	2084	2098
GCA_018673255.1_Latescibacterota	GCA_018673255.1_Latescibacterota	100	2285	2294
GCA_018831195.1_Eisenbacteria	GCA_018831195.1_Eisenbacteria	100	1676	1681
GCA_900232105.1_Planctomycetota	GCA_900232105.1_Planctomycetota	100	1464	1468
GCA_900696535.1_Planctomycetota	GCA_900696535.1_Planctomycetota	100	1262	1278
GCA_903844735.1_Eisenbacteria	GCA_903844735.1_Eisenbacteria	100	1721	1727
GCA_903844735.1_Eisenbacteria	GCA_903844735.1_Eisenbacteria	100	1721	1727
GCA_903844735.1_Eisenbacteria	GCA_903844735.1_Eisenbacteria	100	1721	1727
GCA_903844735.1_Eisenbacteria	GCA_903844735.1_Eisenbacteria	100	1721	1727
GCA_903921835.1_Eisenbacteria	GCA_903921835.1_Eisenbacteria	100	1108	1120
GCA_903928115.1_Planctomycetota	GCA_903928115.1_Planctomycetota	100	1343	1353
GCA_903929765.1_Planctomycetota	GCA_903929765.1_Planctomycetota	100	1209	1213
GoM_D72_sbin1	GoM_D72_sbin1	100	281	284
HMR20_17	HMR20_17	100	546	553
HMR3_6	HMR3_6	100	687	693
HMR6_3	HMR6_3	100	89	90
HMR_S11_10_8	HMR_S11_10_8	100	635	643
HMR_S11_13_12	HMR_S11_13_12	100	823	826
JL_Co_1	JL_Co_1	100	201	204
SB_sbin_2_52	SB_sbin_2_52	100	739	747
SB_sbin_3_29	SB_sbin_3_29	100	387	389
SF_Co_bin_44	SF_Co_bin_44	100	161	162
SF_GA-4_9	SF_GA-4_9	100	276	277

## Sheet: Table S5
Table S5. Average amino acid identity (AAI) of MAGs, based on compareM
#Genome A	Genes in A	Genome B	Genes in B	# orthologous genes	Mean AAI	Std AAI	Orthologous fraction (OF)
GCA_018672475.1_Latescibacterota_GCA-2724215	5714	GCA_016930695.1_JABDJQ01_JAFGGD01	2915	566	45.51	9.93	19.42
GCA_018672475.1_Latescibacterota_GCA-2724215	5714	GCA_002727195.1_Latescibacterota_UBA2968	5248	1792	53.76	11.7	34.15
GCA_018672475.1_Latescibacterota_GCA-2724215	5714	GCA_005893265.1_Eisenbacteria_WS_7	2257	431	44.99	9.68	19.1
GCA_018672475.1_Latescibacterota_GCA-2724215	5714	GCA_000284115.1_Planctomycetota_Phycisphaera	3126	534	43.16	8.53	17.08
GCA_018672475.1_Latescibacterota_GCA-2724215	5714	SB_sbin_3_29	2104	254	44.51	9.28	12.07
GCA_018672475.1_Latescibacterota_GCA-2724215	5714	GCA_005893225.1_Eisenbacteria_WS-3	2899	467	45.47	9.39	16.11
GCA_018672475.1_Latescibacterota_GCA-2724215	5714	GCA_007859995.1_Planctomycetota_Scalindua	2774	441	44.65	9.82	15.9
GCA_018672475.1_Latescibacterota_GCA-2724215	5714	70512_bin.36_VGIX01	1928	431	45.02	9.2	22.35
GCA_018672475.1_Latescibacterota_GCA-2724215	5714	GCA_016215625.1_Eisenbacteria_CAIXRL01	3367	518	44.93	9.31	15.38
GCA_018672475.1_Latescibacterota_GCA-2724215	5714	7245_bin.29_VGIX01	1885	224	44.46	8.91	11.88
GCA_018672475.1_Latescibacterota_GCA-2724215	5714	GCA_018831195.1_Eisenbacteria_JAHJDP01	4221	583	44.69	9.95	13.81
GCA_018672475.1_Latescibacterota_GCA-2724215	5714	GCA_005893275.1_Eisenbacteria_WS_6	2507	514	45.29	9.67	20.5
GCA_018672475.1_Latescibacterota_GCA-2724215	5714	GCA_011682385.1_Planctomycetota_JAACET01	2167	400	43.48	8.77	18.46
GCA_018672475.1_Latescibacterota_GCA-2724215	5714	HMR_S11_10_8	2098	381	45.25	9.47	18.16
GCA_018672475.1_Latescibacterota_GCA-2724215	5714	GCA_016782785.1_Planctomycetota_BS750m-G62	2140	374	43.83	8.57	17.48
GCA_018672475.1_Latescibacterota_GCA-2724215	5714	GCA_007136405.1_Latescibacterota_SLHA01	3418	1438	58.14	12.38	42.07
GCA_018672475.1_Latescibacterota_GCA-2724215	5714	GCA_002070295.1_Latescibacterota_MWCZ01	3492	625	46.16	10.07	17.9
GCA_018672475.1_Latescibacterota_GCA-2724215	5714	GCA_009840005.1_Latescibacterota_GCA-2724215	5600	2750	73.27	11.29	49.11
GCA_018672475.1_Latescibacterota_GCA-2724215	5714	7058_bin.63_Eisenbacteria	3343	482	44.72	9.46	14.42
GCA_018672475.1_Latescibacterota_GCA-2724215	5714	72410_bin.25_VGIX01	1535	272	44.72	9.54	17.72
GCA_018672475.1_Latescibacterota_GCA-2724215	5714	GCA_015169395.1_Planctomycetota_Humisphaera	5422	655	44.05	8.91	12.08
GCA_018672475.1_Latescibacterota_GCA-2724215	5714	GCA_002007645.1_Planctomycetota_Anaerohalosphaera	3500	473	44	8.58	13.51
GCA_018672475.1_Latescibacterota_GCA-2724215	5714	GCA_002433075.1_Latescibacterota_UBA6620	5526	1849	53.75	11.82	33.46
GCA_018672475.1_Latescibacterota_GCA-2724215	5714	GCA_007571365.1_Latescibacterota_GCA-2724215	4717	2417	72.91	11.12	51.24
GCA_018672475.1_Latescibacterota_GCA-2724215	5714	G352_bin.14_VGIX01	2038	252	46.29	9.44	12.37
GCA_018672475.1_Latescibacterota_GCA-2724215	5714	GCA_018660835.1_Latescibacterota_UBA12574	5991	2839	58.44	12.07	49.68
GCA_018672475.1_Latescibacterota_GCA-2724215	5714	GCA_016235265.1_Eisenbacteria_JACRLI01	2891	537	44.71	9.58	18.57
GCA_018672475.1_Latescibacterota_GCA-2724215	5714	GCA_014207595.1_Planctomycetota_Algisphaera	3512	580	43.92	9.14	16.51
GCA_018672475.1_Latescibacterota_GCA-2724215	5714	7048_bin.44_VGIX01	1674	261	45.03	9.14	15.59
GCA_018672475.1_Latescibacterota_GCA-2724215	5714	GoM_D72_sbin1	2172	214	44.89	9.38	9.85
GCA_018672475.1_Latescibacterota_GCA-2724215	5714	GCA_005893165.1_Eisenbacteria_WS-7	2280	427	45.36	9.73	18.73
GCA_018672475.1_Latescibacterota_GCA-2724215	5714	GCA_016712505.1_Eisenbacteria_JADJQY01	5280	576	45.55	9.47	10.91
GCA_018672475.1_Latescibacterota_GCA-2724215	5714	GCA_016867695.1_Eisenbacteria_VGIY01	2532	396	45.35	9.79	15.64
GCA_018672475.1_Latescibacterota_GCA-2724215	5714	7058_bin.44_Eisenbacteria	2470	290	45.26	9.66	11.74
GCA_018672475.1_Latescibacterota_GCA-2724215	5714	GCA_018673255.1_Latescibacterota_UBA12574	6169	2657	58	12.04	46.5
GCA_018672475.1_Latescibacterota_GCA-2724215	5714	7043_bin.32_Eisenbacteria	3114	483	45.29	9.63	15.51
GCA_018672475.1_Latescibacterota_GCA-2724215	5714	GCA_005893305.1_Eisenbacteria_WS_9	2392	500	45.24	9.68	20.9
GCA_018672475.1_Latescibacterota_GCA-2724215	5714	GCA_016187725.1_Latescibacterota__SICG01	4847	2158	60.22	11.61	44.52
GCA_018672475.1_Latescibacterota_GCA-2724215	5714	GCA_003644735.1_Latescibacterota_B68-G9	1794	494	47.27	10.34	27.54
GCA_018672475.1_Latescibacterota_GCA-2724215	5714	72410_bin.23_Eisenbacteria	2099	258	45.08	9.91	12.29
GCA_018672475.1_Latescibacterota_GCA-2724215	5714	7244_bin.14_VGIX01	2193	241	44.02	9.16	10.99
GCA_018672475.1_Latescibacterota_GCA-2724215	5714	7055_bin.18_Eisenbacteria	2461	383	45.16	9.33	15.56
GCA_018672475.1_Latescibacterota_GCA-2724215	5714	7248_bin.21_VGIX01	1070	155	44.5	8.86	14.49
GCA_018672475.1_Latescibacterota_GCA-2724215	5714	GCA_903844735.1_Eisenbacteria_JAHJDP01	4354	515	45.12	9.49	11.83
GCA_018672475.1_Latescibacterota_GCA-2724215	5714	GCA_002718795.1_Latescibacterota_UBA12574	3345	1711	58.06	12.04	51.15
GCA_018672475.1_Latescibacterota_GCA-2724215	5714	GCA_000403035.1_Latescibacterota_Latescibacter	1908	382	45.63	10.2	20.02
GCA_018672475.1_Latescibacterota_GCA-2724215	5714	7246_bin.4_VGIX01	3075	238	44.69	9.37	7.74
GCA_018672475.1_Latescibacterota_GCA-2724215	5714	7055_bin.3_VGIX01	2050	373	45.45	9.48	18.2
GCA_018672475.1_Latescibacterota_GCA-2724215	5714	HMR6_3	1408	151	46.25	9.76	10.72
GCA_018672475.1_Latescibacterota_GCA-2724215	5714	JL_Co_4	1643	117	46.41	9.71	7.12
GCA_018672475.1_Latescibacterota_GCA-2724215	5714	HMR_S11_13_12	2321	430	45.19	9.43	18.53
GCA_018672475.1_Latescibacterota_GCA-2724215	5714	7043_bin.39_VGIX01	2204	307	45.12	9.24	13.93
GCA_018672475.1_Latescibacterota_GCA-2724215	5714	GCA_903928115.1_Planctomycetota_F1-120-MAGs118	3490	504	43.23	8.47	14.44
GCA_018672475.1_Latescibacterota_GCA-2724215	5714	GCA_016867495.1_Eisenbacteria_VGJL01	2801	428	45.48	9.33	15.28
GCA_018672475.1_Latescibacterota_GCA-2724215	5714	G355_bin.58_Eisenbacteria	1584	225	44.96	9.92	14.2
GCA_018672475.1_Latescibacterota_GCA-2724215	5714	7058_bin.3_VGIX01	2672	409	45.25	9.38	15.31
GCA_018672475.1_Latescibacterota_GCA-2724215	5714	70512_bin.38_JAGOBX01	1343	216	41.34	8.35	16.08
GCA_018672475.1_Latescibacterota_GCA-2724215	5714	GCA_002693325.1_Latescibacterota_GCA-2693325	3011	2050	59.86	12.51	68.08
GCA_018672475.1_Latescibacterota_GCA-2724215	5714	GCA_001753675.2_Planctomycetota_Brocadia	2540	454	43.97	8.51	17.87
GCA_018672475.1_Latescibacterota_GCA-2724215	5714	GCA_009691525.1_Latescibacterota__SICG01	3576	2024	60.73	11.37	56.6
GCA_018672475.1_Latescibacterota_GCA-2724215	5714	GCA_003235575.1_Eisenbacteria_SZUA-252	2464	479	45.53	9.68	19.44
GCA_018672475.1_Latescibacterota_GCA-2724215	5714	GCA_900696535.1_Planctomycetota_CAADGM01	3398	462	43.68	8.39	13.6
GCA_018672475.1_Latescibacterota_GCA-2724215	5714	SF_GA-4_9	2239	285	45.78	9.43	12.73
GCA_018672475.1_Latescibacterota_GCA-2724215	5714	GCA_012729815.1_Planctomycetota_JAAYCJ01	4398	570	43.93	8.98	12.96
GCA_018672475.1_Latescibacterota_GCA-2724215	5714	GCA_903921835.1_Eisenbacteria_CAIXRL01	4073	424	44.31	9.02	10.41
GCA_018672475.1_Latescibacterota_GCA-2724215	5714	JL_Co_1	2637	161	44.77	9.36	6.11
GCA_018672475.1_Latescibacterota_GCA-2724215	5714	GCA_016867395.1_Latescibacterota__SICG01	4693	2326	60.31	11.5	49.56
GCA_018672475.1_Latescibacterota_GCA-2724215	5714	GCA_009838845.1_Latescibacterota_VXRD01	5021	1658	54.41	12.3	33.02
GCA_018672475.1_Latescibacterota_GCA-2724215	5714	GCA_016223045.1_Eisenbacteria_JACRPT01	3127	505	45.43	9.34	16.15
GCA_018672475.1_Latescibacterota_GCA-2724215	5714	GCA_009841115.1_Latescibacterota_GCA-2724215	5202	2755	73.19	11.6	52.96
GCA_018672475.1_Latescibacterota_GCA-2724215	5714	HMR3_6	2047	425	44.98	9.41	20.76
GCA_018672475.1_Latescibacterota_GCA-2724215	5714	GCA_013360585.1_Planctomycetota_JABWBH01	3322	504	43.42	8.28	15.17
GCA_018672475.1_Latescibacterota_GCA-2724215	5714	SF_Co_bin_44	1436	149	45.2	9.18	10.38
GCA_018672475.1_Latescibacterota_GCA-2724215	5714	GCA_017368835.1_Planctomycetota_Scalindua_A	2964	510	44.64	8.9	17.21
GCA_018672475.1_Latescibacterota_GCA-2724215	5714	7048_bin.30_VGIX01	2230	273	43.93	8.89	12.24
GCA_018672475.1_Latescibacterota_GCA-2724215	5714	GCA_012270675.1_Latescibacterota_JAAXHW01	3319	1279	53.53	11.63	38.54
GCA_018672475.1_Latescibacterota_GCA-2724215	5714	HMR3_25	2402	420	45.15	9.21	17.49
GCA_018672475.1_Latescibacterota_GCA-2724215	5714	GCA_002714465.1_Latescibacterota_UBA2968	4695	1725	53.19	11.62	36.74
GCA_018672475.1_Latescibacterota_GCA-2724215	5714	GCA_009694805.1_Latescibacterota_SICM01	4214	1369	52.51	11.77	32.49
GCA_018672475.1_Latescibacterota_GCA-2724215	5714	GB53_bin51_VGIX01	2406	409	44.17	9.06	17
GCA_018672475.1_Latescibacterota_GCA-2724215	5714	72410_bin.13_JABDJQ01	2507	340	45.41	9.94	13.56
GCA_018672475.1_Latescibacterota_GCA-2724215	5714	GCA_014728125.1_VGIX01	2145	433	45.59	9.43	20.19
GCA_018672475.1_Latescibacterota_GCA-2724215	5714	GCA_900232105.1_Planctomycetota_Kuenenia	4053	496	44.3	8.86	12.24
GCA_018672475.1_Latescibacterota_GCA-2724215	5714	GCA_016350165.1_Planctomycetota_Poriferisphaera	4260	551	43.23	8.48	12.93
GCA_018672475.1_Latescibacterota_GCA-2724215	5714	GCA_013140805.1_Eisenbacteria_JABFRW01	3198	521	45.18	9.64	16.29
GCA_018672475.1_Latescibacterota_GCA-2724215	5714	HMR20_17	2433	371	45.25	9.42	15.25
GCA_018672475.1_Latescibacterota_GCA-2724215	5714	GCA_016215625.1_Eisenbacteria_JACRIW01	3367	518	44.93	9.31	15.38
GCA_018672475.1_Latescibacterota_GCA-2724215	5714	GCA_016710095.1_Eisenbacteria_JADJLL01	3699	463	45.39	9.78	12.52
GCA_018672475.1_Latescibacterota_GCA-2724215	5714	G355_bin.45_VGIX01	1749	297	44.48	8.64	16.98
GCA_018672475.1_Latescibacterota_GCA-2724215	5714	GCA_002726335.1_Latescibacterota_UBA8231	5241	2376	58.53	12.04	45.33
GCA_018672475.1_Latescibacterota_GCA-2724215	5714	GCA_014728245.1_VGIX01	2255	408	45.43	9.46	18.09
GCA_018672475.1_Latescibacterota_GCA-2724215	5714	GCA_002725915.1_Latescibacterota_GCA-2725915	3234	1807	60.33	11.83	55.88
GCA_018672475.1_Latescibacterota_GCA-2724215	5714	GCA_903929765.1_Planctomycetota_CAIYVX01	3234	481	43.9	8.71	14.87
GCA_018672475.1_Latescibacterota_GCA-2724215	5714	GCA_000296795.1_Planctomycetota_Jettenia	3602	471	44.5	8.53	13.08
GCA_018672475.1_Latescibacterota_GCA-2724215	5714	GCA_003644715.1_Latescibacterota_MVCY01	2290	563	47.58	10.43	24.59
GCA_018672475.1_Latescibacterota_GCA-2724215	5714	GCA_005893365.1_Eisenbacteria_WS_11	3408	425	44.93	9.07	12.47
GCA_018672475.1_Latescibacterota_GCA-2724215	5714	GCA_007745435.1_Planctomycetota_Calycomorphotria	4325	616	44.7	8.97	14.24
GCA_018672475.1_Latescibacterota_GCA-2724215	5714	GCA_016867725.1_VGIX01	1911	419	45.55	9.26	21.93
GCA_018672475.1_Latescibacterota_GCA-2724215	5714	GCA_001780165.1_Eisenbacteria_RBG-16-71-46	3086	533	45.19	9.6	17.27
GCA_018672475.1_Latescibacterota_GCA-2724215	5714	GCA_016928935.1_Eisenbacteria_JAFGJU01	1765	367	45.3	9.48	20.79
GCA_018672475.1_Latescibacterota_GCA-2724215	5714	GCA_018645065.1_Planctomycetota_BS750m-G57	4362	462	43.7	8.64	10.59
GCA_018672475.1_Latescibacterota_GCA-2724215	5714	GCA_002709665.1_Latescibacterota_GCA-2709665	4860	1597	52.79	11.6	32.86
GCA_018672475.1_Latescibacterota_GCA-2724215	5714	GCA_016867715.1_JABDJQ01_VGIW01	2807	541	45.93	10.14	19.27
GCA_018672475.1_Latescibacterota_GCA-2724215	5714	GCA_002724215.1_Latescibacterota_GCA-2724215	5173	3527	76.04	10.23	68.18
GCA_018672475.1_Latescibacterota_GCA-2724215	5714	70512_bin.27_VGIX01	2388	367	43.7	8.62	15.37
GCA_018672475.1_Latescibacterota_GCA-2724215	5714	7058_bin.7_Latescibacterota	3062	745	48.1	10.85	24.33
GCA_018672475.1_Latescibacterota_GCA-2724215	5714	7055_bin.45_Latescibacterota	2645	623	48.07	10.75	23.55
GCA_018672475.1_Latescibacterota_GCA-2724215	5714	SB_sbin_2_52	2400	393	45.37	9.62	16.38
GCA_018672475.1_Latescibacterota_GCA-2724215	5714	GCA_903844735.1_Eisenbacteria_CAIMUX01	4354	515	45.12	9.49	11.83
GCA_018672475.1_Latescibacterota_GCA-2724215	5714	GCA_002117005.1_Planctomycetota_Sedimentisphaera	2380	397	43.81	8.82	16.68
GCA_018672475.1_Latescibacterota_GCA-2724215	5714	7058_bin.2_Latescibacterota	1209	377	46.84	10.13	31.18
GCA_018672475.1_Latescibacterota_GCA-2724215	5714	GCA_014729815.1_Eisenbacteria_WJJG01	2916	428	45.65	9.93	14.68
GCA_018672475.1_Latescibacterota_GCA-2724215	5714	G3515_bin.52_VGIX01	2665	215	44.86	9.72	8.07
GCA_016930695.1_JABDJQ01_JAFGGD01	2915	GCA_002727195.1_Latescibacterota_UBA2968	5248	543	45.69	10	18.63
GCA_016930695.1_JABDJQ01_JAFGGD01	2915	GCA_005893265.1_Eisenbacteria_WS_7	2257	575	47.97	10.58	25.48
GCA_016930695.1_JABDJQ01_JAFGGD01	2915	GCA_000284115.1_Planctomycetota_Phycisphaera	3126	398	42.52	8.05	13.65
GCA_016930695.1_JABDJQ01_JAFGGD01	2915	SB_sbin_3_29	2104	436	48.45	10.43	20.72
GCA_016930695.1_JABDJQ01_JAFGGD01	2915	GCA_005893225.1_Eisenbacteria_WS-3	2899	607	47.75	10.36	20.94
GCA_016930695.1_JABDJQ01_JAFGGD01	2915	GCA_007859995.1_Planctomycetota_Scalindua	2774	410	44.3	9.41	14.78
GCA_016930695.1_JABDJQ01_JAFGGD01	2915	70512_bin.36_VGIX01	1928	684	48.47	10.66	35.48
GCA_016930695.1_JABDJQ01_JAFGGD01	2915	GCA_016215625.1_Eisenbacteria_CAIXRL01	3367	757	46.97	10.05	25.97
GCA_016930695.1_JABDJQ01_JAFGGD01	2915	7245_bin.29_VGIX01	1885	359	47.15	9.8	19.05
GCA_016930695.1_JABDJQ01_JAFGGD01	2915	GCA_018831195.1_Eisenbacteria_JAHJDP01	4221	1026	48.18	10.66	35.2
GCA_016930695.1_JABDJQ01_JAFGGD01	2915	GCA_005893275.1_Eisenbacteria_WS_6	2507	659	48.53	10.46	26.29
GCA_016930695.1_JABDJQ01_JAFGGD01	2915	GCA_011682385.1_Planctomycetota_JAACET01	2167	409	44.58	8.83	18.87
GCA_016930695.1_JABDJQ01_JAFGGD01	2915	HMR_S11_10_8	2098	610	48.39	10.71	29.08
GCA_016930695.1_JABDJQ01_JAFGGD01	2915	GCA_016782785.1_Planctomycetota_BS750m-G62	2140	366	45.46	8.74	17.1
GCA_016930695.1_JABDJQ01_JAFGGD01	2915	GCA_007136405.1_Latescibacterota_SLHA01	3418	539	46.13	10.05	18.49
GCA_016930695.1_JABDJQ01_JAFGGD01	2915	GCA_002070295.1_Latescibacterota_MWCZ01	3492	503	46.24	9.46	17.26
GCA_016930695.1_JABDJQ01_JAFGGD01	2915	GCA_009840005.1_Latescibacterota_GCA-2724215	5600	527	45.46	9.64	18.08
GCA_016930695.1_JABDJQ01_JAFGGD01	2915	7058_bin.63_Eisenbacteria	3343	826	48.24	10.73	28.34
GCA_016930695.1_JABDJQ01_JAFGGD01	2915	72410_bin.25_VGIX01	1535	456	47.06	9.8	29.71
GCA_016930695.1_JABDJQ01_JAFGGD01	2915	GCA_015169395.1_Planctomycetota_Humisphaera	5422	467	43.15	8.39	16.02
GCA_016930695.1_JABDJQ01_JAFGGD01	2915	GCA_002007645.1_Planctomycetota_Anaerohalosphaera	3500	496	43.9	8.59	17.02
GCA_016930695.1_JABDJQ01_JAFGGD01	2915	GCA_002433075.1_Latescibacterota_UBA6620	5526	581	45.83	9.87	19.93
GCA_016930695.1_JABDJQ01_JAFGGD01	2915	GCA_007571365.1_Latescibacterota_GCA-2724215	4717	483	45.33	9.62	16.57
GCA_016930695.1_JABDJQ01_JAFGGD01	2915	G352_bin.14_VGIX01	2038	420	48.41	10.37	20.61
GCA_016930695.1_JABDJQ01_JAFGGD01	2915	GCA_018660835.1_Latescibacterota_UBA12574	5991	613	45.21	9.95	21.03
GCA_016930695.1_JABDJQ01_JAFGGD01	2915	GCA_016235265.1_Eisenbacteria_JACRLI01	2891	789	47.64	10.23	27.29
GCA_016930695.1_JABDJQ01_JAFGGD01	2915	GCA_014207595.1_Planctomycetota_Algisphaera	3512	453	42.58	8.29	15.54
GCA_016930695.1_JABDJQ01_JAFGGD01	2915	7048_bin.44_VGIX01	1674	451	48.58	10.56	26.94
GCA_016930695.1_JABDJQ01_JAFGGD01	2915	GoM_D72_sbin1	2172	388	47.18	10.67	17.86
GCA_016930695.1_JABDJQ01_JAFGGD01	2915	GCA_005893165.1_Eisenbacteria_WS-7	2280	546	48.1	10.57	23.95
GCA_016930695.1_JABDJQ01_JAFGGD01	2915	GCA_016712505.1_Eisenbacteria_JADJQY01	5280	792	48.01	10.61	27.17
GCA_016930695.1_JABDJQ01_JAFGGD01	2915	GCA_016867695.1_Eisenbacteria_VGIY01	2532	672	48.9	11.05	26.54
GCA_016930695.1_JABDJQ01_JAFGGD01	2915	7058_bin.44_Eisenbacteria	2470	470	48.37	10.99	19.03
GCA_016930695.1_JABDJQ01_JAFGGD01	2915	GCA_018673255.1_Latescibacterota_UBA12574	6169	601	45.22	9.9	20.62
GCA_016930695.1_JABDJQ01_JAFGGD01	2915	7043_bin.32_Eisenbacteria	3114	787	48.18	10.91	27
GCA_016930695.1_JABDJQ01_JAFGGD01	2915	GCA_005893305.1_Eisenbacteria_WS_9	2392	632	48.15	10.52	26.42
GCA_016930695.1_JABDJQ01_JAFGGD01	2915	GCA_016187725.1_Latescibacterota__SICG01	4847	574	46.52	10.12	19.69
GCA_016930695.1_JABDJQ01_JAFGGD01	2915	GCA_003644735.1_Latescibacterota_B68-G9	1794	413	48.23	9.74	23.02
GCA_016930695.1_JABDJQ01_JAFGGD01	2915	72410_bin.23_Eisenbacteria	2099	403	49.17	11.1	19.2
GCA_016930695.1_JABDJQ01_JAFGGD01	2915	7244_bin.14_VGIX01	2193	369	48.17	10.68	16.83
GCA_016930695.1_JABDJQ01_JAFGGD01	2915	7055_bin.18_Eisenbacteria	2461	619	48.62	10.63	25.15
GCA_016930695.1_JABDJQ01_JAFGGD01	2915	7248_bin.21_VGIX01	1070	230	47.39	9.94	21.5
GCA_016930695.1_JABDJQ01_JAFGGD01	2915	GCA_903844735.1_Eisenbacteria_JAHJDP01	4354	879	48.22	10.59	30.15
GCA_016930695.1_JABDJQ01_JAFGGD01	2915	GCA_002718795.1_Latescibacterota_UBA12574	3345	361	44.76	9.25	12.38
GCA_016930695.1_JABDJQ01_JAFGGD01	2915	GCA_000403035.1_Latescibacterota_Latescibacter	1908	368	45.73	10.07	19.29
GCA_016930695.1_JABDJQ01_JAFGGD01	2915	7246_bin.4_VGIX01	3075	364	48.01	10.47	12.49
GCA_016930695.1_JABDJQ01_JAFGGD01	2915	7055_bin.3_VGIX01	2050	593	48.24	10.39	28.93
GCA_016930695.1_JABDJQ01_JAFGGD01	2915	HMR6_3	1408	247	48.49	10.96	17.54
GCA_016930695.1_JABDJQ01_JAFGGD01	2915	JL_Co_4	1643	198	49.02	10.1	12.05
GCA_016930695.1_JABDJQ01_JAFGGD01	2915	HMR_S11_13_12	2321	720	48.33	10.45	31.02
GCA_016930695.1_JABDJQ01_JAFGGD01	2915	7043_bin.39_VGIX01	2204	579	47.97	10.23	26.27
GCA_016930695.1_JABDJQ01_JAFGGD01	2915	GCA_903928115.1_Planctomycetota_F1-120-MAGs118	3490	518	44.3	8.72	17.77
GCA_016930695.1_JABDJQ01_JAFGGD01	2915	GCA_016867495.1_Eisenbacteria_VGJL01	2801	772	48.2	10.39	27.56
GCA_016930695.1_JABDJQ01_JAFGGD01	2915	G355_bin.58_Eisenbacteria	1584	345	48.34	10.32	21.78
GCA_016930695.1_JABDJQ01_JAFGGD01	2915	7058_bin.3_VGIX01	2672	673	47.97	10.33	25.19
GCA_016930695.1_JABDJQ01_JAFGGD01	2915	70512_bin.38_JAGOBX01	1343	300	43.43	9.16	22.34
GCA_016930695.1_JABDJQ01_JAFGGD01	2915	GCA_002693325.1_Latescibacterota_GCA-2693325	3011	421	44.1	9.73	14.44
GCA_016930695.1_JABDJQ01_JAFGGD01	2915	GCA_001753675.2_Planctomycetota_Brocadia	2540	484	44.21	8.53	19.06
GCA_016930695.1_JABDJQ01_JAFGGD01	2915	GCA_009691525.1_Latescibacterota__SICG01	3576	467	46.17	9.98	16.02
GCA_016930695.1_JABDJQ01_JAFGGD01	2915	GCA_003235575.1_Eisenbacteria_SZUA-252	2464	632	48.33	10.51	25.65
GCA_016930695.1_JABDJQ01_JAFGGD01	2915	GCA_900696535.1_Planctomycetota_CAADGM01	3398	541	45.93	9.02	18.56
GCA_016930695.1_JABDJQ01_JAFGGD01	2915	SF_GA-4_9	2239	460	48.41	10.51	20.54
GCA_016930695.1_JABDJQ01_JAFGGD01	2915	GCA_012729815.1_Planctomycetota_JAAYCJ01	4398	534	44.8	9.23	18.32
GCA_016930695.1_JABDJQ01_JAFGGD01	2915	GCA_903921835.1_Eisenbacteria_CAIXRL01	4073	652	46.62	9.37	22.37
GCA_016930695.1_JABDJQ01_JAFGGD01	2915	JL_Co_1	2637	275	48.07	10.87	10.43
GCA_016930695.1_JABDJQ01_JAFGGD01	2915	GCA_016867395.1_Latescibacterota__SICG01	4693	569	45.75	9.97	19.52
GCA_016930695.1_JABDJQ01_JAFGGD01	2915	GCA_009838845.1_Latescibacterota_VXRD01	5021	548	45.79	9.75	18.8
GCA_016930695.1_JABDJQ01_JAFGGD01	2915	GCA_016223045.1_Eisenbacteria_JACRPT01	3127	746	47.82	10.08	25.59
GCA_016930695.1_JABDJQ01_JAFGGD01	2915	GCA_009841115.1_Latescibacterota_GCA-2724215	5202	526	45.6	9.67	18.04
GCA_016930695.1_JABDJQ01_JAFGGD01	2915	HMR3_6	2047	676	48.34	10.64	33.02
GCA_016930695.1_JABDJQ01_JAFGGD01	2915	GCA_013360585.1_Planctomycetota_JABWBH01	3322	525	44.53	8.7	18.01
GCA_016930695.1_JABDJQ01_JAFGGD01	2915	SF_Co_bin_44	1436	252	48.36	9.99	17.55
GCA_016930695.1_JABDJQ01_JAFGGD01	2915	GCA_017368835.1_Planctomycetota_Scalindua_A	2964	535	44.39	8.92	18.35
GCA_016930695.1_JABDJQ01_JAFGGD01	2915	7048_bin.30_VGIX01	2230	454	47.25	10.07	20.36
GCA_016930695.1_JABDJQ01_JAFGGD01	2915	GCA_012270675.1_Latescibacterota_JAAXHW01	3319	552	46.73	9.7	18.94
GCA_016930695.1_JABDJQ01_JAFGGD01	2915	HMR3_25	2402	717	48.49	10.53	29.85
GCA_016930695.1_JABDJQ01_JAFGGD01	2915	GCA_002714465.1_Latescibacterota_UBA2968	4695	560	45.78	9.87	19.21
GCA_016930695.1_JABDJQ01_JAFGGD01	2915	GCA_009694805.1_Latescibacterota_SICM01	4214	562	47.23	10.04	19.28
GCA_016930695.1_JABDJQ01_JAFGGD01	2915	GB53_bin51_VGIX01	2406	661	47.91	10.57	27.47
GCA_016930695.1_JABDJQ01_JAFGGD01	2915	72410_bin.13_JABDJQ01	2507	1044	63.17	12.05	41.64
GCA_016930695.1_JABDJQ01_JAFGGD01	2915	GCA_014728125.1_VGIX01	2145	729	48.31	10.18	33.99
GCA_016930695.1_JABDJQ01_JAFGGD01	2915	GCA_900232105.1_Planctomycetota_Kuenenia	4053	526	44.08	8.82	18.04
GCA_016930695.1_JABDJQ01_JAFGGD01	2915	GCA_016350165.1_Planctomycetota_Poriferisphaera	4260	456	42.67	8.81	15.64
GCA_016930695.1_JABDJQ01_JAFGGD01	2915	GCA_013140805.1_Eisenbacteria_JABFRW01	3198	679	47.72	10.49	23.29
GCA_016930695.1_JABDJQ01_JAFGGD01	2915	HMR20_17	2433	598	48.4	10.56	24.58
GCA_016930695.1_JABDJQ01_JAFGGD01	2915	GCA_016215625.1_Eisenbacteria_JACRIW01	3367	757	46.97	10.05	25.97
GCA_016930695.1_JABDJQ01_JAFGGD01	2915	GCA_016710095.1_Eisenbacteria_JADJLL01	3699	674	47.22	10.35	23.12
GCA_016930695.1_JABDJQ01_JAFGGD01	2915	G355_bin.45_VGIX01	1749	470	49.09	10.34	26.87
GCA_016930695.1_JABDJQ01_JAFGGD01	2915	GCA_002726335.1_Latescibacterota_UBA8231	5241	541	45.43	9.58	18.56
GCA_016930695.1_JABDJQ01_JAFGGD01	2915	GCA_014728245.1_VGIX01	2255	715	49.27	10.59	31.71
GCA_016930695.1_JABDJQ01_JAFGGD01	2915	GCA_002725915.1_Latescibacterota_GCA-2725915	3234	417	45.59	10.03	14.31
GCA_016930695.1_JABDJQ01_JAFGGD01	2915	GCA_903929765.1_Planctomycetota_CAIYVX01	3234	463	45.67	8.71	15.88
GCA_016930695.1_JABDJQ01_JAFGGD01	2915	GCA_000296795.1_Planctomycetota_Jettenia	3602	534	44.09	8.67	18.32
GCA_016930695.1_JABDJQ01_JAFGGD01	2915	GCA_003644715.1_Latescibacterota_MVCY01	2290	537	47.41	9.75	23.45
GCA_016930695.1_JABDJQ01_JAFGGD01	2915	GCA_005893365.1_Eisenbacteria_WS_11	3408	577	46.91	9.73	19.79
GCA_016930695.1_JABDJQ01_JAFGGD01	2915	GCA_007745435.1_Planctomycetota_Calycomorphotria	4325	461	43.48	8.34	15.81
GCA_016930695.1_JABDJQ01_JAFGGD01	2915	GCA_016867725.1_VGIX01	1911	685	48.48	9.81	35.85
GCA_016930695.1_JABDJQ01_JAFGGD01	2915	GCA_001780165.1_Eisenbacteria_RBG-16-71-46	3086	766	47.85	10.57	26.28
GCA_016930695.1_JABDJQ01_JAFGGD01	2915	GCA_016928935.1_Eisenbacteria_JAFGJU01	1765	638	48.32	10.52	36.15
GCA_016930695.1_JABDJQ01_JAFGGD01	2915	GCA_018645065.1_Planctomycetota_BS750m-G57	4362	462	44.4	8.96	15.85
GCA_016930695.1_JABDJQ01_JAFGGD01	2915	GCA_002709665.1_Latescibacterota_GCA-2709665	4860	548	46.15	9.63	18.8
GCA_016930695.1_JABDJQ01_JAFGGD01	2915	GCA_016867715.1_JABDJQ01_VGIW01	2807	1719	62.49	11.25	61.24
GCA_016930695.1_JABDJQ01_JAFGGD01	2915	GCA_002724215.1_Latescibacterota_GCA-2724215	5173	551	45.68	9.85	18.9
GCA_016930695.1_JABDJQ01_JAFGGD01	2915	70512_bin.27_VGIX01	2388	610	47.2	9.8	25.54
GCA_016930695.1_JABDJQ01_JAFGGD01	2915	7058_bin.7_Latescibacterota	3062	544	47.37	9.98	18.66
GCA_016930695.1_JABDJQ01_JAFGGD01	2915	7055_bin.45_Latescibacterota	2645	463	47.34	9.76	17.5
GCA_016930695.1_JABDJQ01_JAFGGD01	2915	SB_sbin_2_52	2400	676	48.16	10.68	28.17
GCA_016930695.1_JABDJQ01_JAFGGD01	2915	GCA_903844735.1_Eisenbacteria_CAIMUX01	4354	879	48.22	10.59	30.15
GCA_016930695.1_JABDJQ01_JAFGGD01	2915	GCA_002117005.1_Planctomycetota_Sedimentisphaera	2380	399	43.64	8.74	16.76
GCA_016930695.1_JABDJQ01_JAFGGD01	2915	7058_bin.2_Latescibacterota	1209	349	46.85	9.59	28.87
GCA_016930695.1_JABDJQ01_JAFGGD01	2915	GCA_014729815.1_Eisenbacteria_WJJG01	2916	777	48.95	10.86	26.66
GCA_016930695.1_JABDJQ01_JAFGGD01	2915	G3515_bin.52_VGIX01	2665	345	49.46	10.86	12.95
GCA_002727195.1_Latescibacterota_UBA2968	5248	GCA_005893265.1_Eisenbacteria_WS_7	2257	437	45.67	9.78	19.36
GCA_002727195.1_Latescibacterota_UBA2968	5248	GCA_000284115.1_Planctomycetota_Phycisphaera	3126	465	43.22	8.47	14.88
GCA_002727195.1_Latescibacterota_UBA2968	5248	SB_sbin_3_29	2104	236	45.07	10.08	11.22
GCA_002727195.1_Latescibacterota_UBA2968	5248	GCA_005893225.1_Eisenbacteria_WS-3	2899	448	45.59	9.79	15.45
GCA_002727195.1_Latescibacterota_UBA2968	5248	GCA_007859995.1_Planctomycetota_Scalindua	2774	406	44.8	9.26	14.64
GCA_002727195.1_Latescibacterota_UBA2968	5248	70512_bin.36_VGIX01	1928	418	45.85	9.63	21.68
GCA_002727195.1_Latescibacterota_UBA2968	5248	GCA_016215625.1_Eisenbacteria_CAIXRL01	3367	497	45.33	9.7	14.76
GCA_002727195.1_Latescibacterota_UBA2968	5248	7245_bin.29_VGIX01	1885	210	45.01	8.87	11.14
GCA_002727195.1_Latescibacterota_UBA2968	5248	GCA_018831195.1_Eisenbacteria_JAHJDP01	4221	576	44.98	9.72	13.65
GCA_002727195.1_Latescibacterota_UBA2968	5248	GCA_005893275.1_Eisenbacteria_WS_6	2507	488	46.23	9.66	19.47
GCA_002727195.1_Latescibacterota_UBA2968	5248	GCA_011682385.1_Planctomycetota_JAACET01	2167	380	43.63	8.77	17.54
GCA_002727195.1_Latescibacterota_UBA2968	5248	HMR_S11_10_8	2098	361	45.38	9.77	17.21
GCA_002727195.1_Latescibacterota_UBA2968	5248	GCA_016782785.1_Planctomycetota_BS750m-G62	2140	345	44.38	8.65	16.12
GCA_002727195.1_Latescibacterota_UBA2968	5248	GCA_007136405.1_Latescibacterota_SLHA01	3418	949	50.06	11.13	27.76
GCA_002727195.1_Latescibacterota_UBA2968	5248	GCA_002070295.1_Latescibacterota_MWCZ01	3492	654	46.44	10.42	18.73
GCA_002727195.1_Latescibacterota_UBA2968	5248	GCA_009840005.1_Latescibacterota_GCA-2724215	5600	1489	53.38	11.33	28.37
GCA_002727195.1_Latescibacterota_UBA2968	5248	7058_bin.63_Eisenbacteria	3343	466	44.37	9.01	13.94
GCA_002727195.1_Latescibacterota_UBA2968	5248	72410_bin.25_VGIX01	1535	257	44.87	9.41	16.74
GCA_002727195.1_Latescibacterota_UBA2968	5248	GCA_015169395.1_Planctomycetota_Humisphaera	5422	620	43.84	8.83	11.81
GCA_002727195.1_Latescibacterota_UBA2968	5248	GCA_002007645.1_Planctomycetota_Anaerohalosphaera	3500	451	43.79	8.5	12.89
GCA_002727195.1_Latescibacterota_UBA2968	5248	GCA_002433075.1_Latescibacterota_UBA6620	5526	2914	65.44	12.49	55.53
GCA_002727195.1_Latescibacterota_UBA2968	5248	GCA_007571365.1_Latescibacterota_GCA-2724215	4717	1333	52.74	11.4	28.26
GCA_002727195.1_Latescibacterota_UBA2968	5248	G352_bin.14_VGIX01	2038	246	46.63	9.93	12.07
GCA_002727195.1_Latescibacterota_UBA2968	5248	GCA_018660835.1_Latescibacterota_UBA12574	5991	1749	52.31	11.83	33.33
GCA_002727195.1_Latescibacterota_UBA2968	5248	GCA_016235265.1_Eisenbacteria_JACRLI01	2891	540	45.14	9.65	18.68
GCA_002727195.1_Latescibacterota_UBA2968	5248	GCA_014207595.1_Planctomycetota_Algisphaera	3512	542	43.64	8.64	15.43
GCA_002727195.1_Latescibacterota_UBA2968	5248	7048_bin.44_VGIX01	1674	247	46.09	9.89	14.76
GCA_002727195.1_Latescibacterota_UBA2968	5248	GoM_D72_sbin1	2172	209	45.13	9.52	9.62
GCA_002727195.1_Latescibacterota_UBA2968	5248	GCA_005893165.1_Eisenbacteria_WS-7	2280	425	45.95	9.88	18.64
GCA_002727195.1_Latescibacterota_UBA2968	5248	GCA_016712505.1_Eisenbacteria_JADJQY01	5280	536	44.89	9.43	10.21
GCA_002727195.1_Latescibacterota_UBA2968	5248	GCA_016867695.1_Eisenbacteria_VGIY01	2532	387	44.91	9.47	15.28
GCA_002727195.1_Latescibacterota_UBA2968	5248	7058_bin.44_Eisenbacteria	2470	288	44.42	9.28	11.66
GCA_002727195.1_Latescibacterota_UBA2968	5248	GCA_018673255.1_Latescibacterota_UBA12574	6169	1599	52	11.44	30.47
GCA_002727195.1_Latescibacterota_UBA2968	5248	7043_bin.32_Eisenbacteria	3114	460	44.61	9.34	14.77
GCA_002727195.1_Latescibacterota_UBA2968	5248	GCA_005893305.1_Eisenbacteria_WS_9	2392	472	46.34	9.82	19.73
GCA_002727195.1_Latescibacterota_UBA2968	5248	GCA_016187725.1_Latescibacterota__SICG01	4847	1209	51.13	11.35	24.94
GCA_002727195.1_Latescibacterota_UBA2968	5248	GCA_003644735.1_Latescibacterota_B68-G9	1794	465	47.49	10.56	25.92
GCA_002727195.1_Latescibacterota_UBA2968	5248	72410_bin.23_Eisenbacteria	2099	234	44.67	9.83	11.15
GCA_002727195.1_Latescibacterota_UBA2968	5248	7244_bin.14_VGIX01	2193	220	44.78	9.76	10.03
GCA_002727195.1_Latescibacterota_UBA2968	5248	7055_bin.18_Eisenbacteria	2461	388	44.46	9.03	15.77
GCA_002727195.1_Latescibacterota_UBA2968	5248	7248_bin.21_VGIX01	1070	146	45.61	9.95	13.64
GCA_002727195.1_Latescibacterota_UBA2968	5248	GCA_903844735.1_Eisenbacteria_JAHJDP01	4354	503	45.02	9.33	11.55
GCA_002727195.1_Latescibacterota_UBA2968	5248	GCA_002718795.1_Latescibacterota_UBA12574	3345	1061	51.72	11.54	31.72
GCA_002727195.1_Latescibacterota_UBA2968	5248	GCA_000403035.1_Latescibacterota_Latescibacter	1908	352	45.74	10.47	18.45
GCA_002727195.1_Latescibacterota_UBA2968	5248	7246_bin.4_VGIX01	3075	218	45.36	9.74	7.09
GCA_002727195.1_Latescibacterota_UBA2968	5248	7055_bin.3_VGIX01	2050	359	45.77	9.79	17.51
GCA_002727195.1_Latescibacterota_UBA2968	5248	HMR6_3	1408	155	46.71	9.93	11.01
GCA_002727195.1_Latescibacterota_UBA2968	5248	JL_Co_4	1643	119	45.41	9.4	7.24
GCA_002727195.1_Latescibacterota_UBA2968	5248	HMR_S11_13_12	2321	419	45.55	9.82	18.05
GCA_002727195.1_Latescibacterota_UBA2968	5248	7043_bin.39_VGIX01	2204	306	45.4	9.91	13.88
GCA_002727195.1_Latescibacterota_UBA2968	5248	GCA_903928115.1_Planctomycetota_F1-120-MAGs118	3490	459	44.07	8.8	13.15
GCA_002727195.1_Latescibacterota_UBA2968	5248	GCA_016867495.1_Eisenbacteria_VGJL01	2801	447	45.72	9.42	15.96
GCA_002727195.1_Latescibacterota_UBA2968	5248	G355_bin.58_Eisenbacteria	1584	216	44.85	9.79	13.64
GCA_002727195.1_Latescibacterota_UBA2968	5248	7058_bin.3_VGIX01	2672	405	45.53	9.55	15.16
GCA_002727195.1_Latescibacterota_UBA2968	5248	70512_bin.38_JAGOBX01	1343	201	42.36	8.91	14.97
GCA_002727195.1_Latescibacterota_UBA2968	5248	GCA_002693325.1_Latescibacterota_GCA-2693325	3011	1150	50.33	11.25	38.19
GCA_002727195.1_Latescibacterota_UBA2968	5248	GCA_001753675.2_Planctomycetota_Brocadia	2540	460	44.69	8.6	18.11
GCA_002727195.1_Latescibacterota_UBA2968	5248	GCA_009691525.1_Latescibacterota__SICG01	3576	1143	51.83	11.45	31.96
GCA_002727195.1_Latescibacterota_UBA2968	5248	GCA_003235575.1_Eisenbacteria_SZUA-252	2464	475	45.96	9.98	19.28
GCA_002727195.1_Latescibacterota_UBA2968	5248	GCA_900696535.1_Planctomycetota_CAADGM01	3398	451	43.74	8.55	13.27
GCA_002727195.1_Latescibacterota_UBA2968	5248	SF_GA-4_9	2239	285	46.06	9.71	12.73
GCA_002727195.1_Latescibacterota_UBA2968	5248	GCA_012729815.1_Planctomycetota_JAAYCJ01	4398	532	43.59	8.55	12.1
GCA_002727195.1_Latescibacterota_UBA2968	5248	GCA_903921835.1_Eisenbacteria_CAIXRL01	4073	400	44.71	9.55	9.82
GCA_002727195.1_Latescibacterota_UBA2968	5248	JL_Co_1	2637	158	45.46	9.98	5.99
GCA_002727195.1_Latescibacterota_UBA2968	5248	GCA_016867395.1_Latescibacterota__SICG01	4693	1336	51.6	11.31	28.47
GCA_002727195.1_Latescibacterota_UBA2968	5248	GCA_009838845.1_Latescibacterota_VXRD01	5021	2148	60.12	12	42.78
GCA_002727195.1_Latescibacterota_UBA2968	5248	GCA_016223045.1_Eisenbacteria_JACRPT01	3127	512	45.47	9.82	16.37
GCA_002727195.1_Latescibacterota_UBA2968	5248	GCA_009841115.1_Latescibacterota_GCA-2724215	5202	1514	53.5	11.38	29.1
GCA_002727195.1_Latescibacterota_UBA2968	5248	HMR3_6	2047	408	45.71	9.73	19.93
GCA_002727195.1_Latescibacterota_UBA2968	5248	GCA_013360585.1_Planctomycetota_JABWBH01	3322	473	44.44	8.41	14.24
GCA_002727195.1_Latescibacterota_UBA2968	5248	SF_Co_bin_44	1436	151	45.24	9.17	10.52
GCA_002727195.1_Latescibacterota_UBA2968	5248	GCA_017368835.1_Planctomycetota_Scalindua_A	2964	477	44.73	8.96	16.09
GCA_002727195.1_Latescibacterota_UBA2968	5248	7048_bin.30_VGIX01	2230	269	44.29	8.9	12.06
GCA_002727195.1_Latescibacterota_UBA2968	5248	GCA_012270675.1_Latescibacterota_JAAXHW01	3319	1621	59.92	11.83	48.84
GCA_002727195.1_Latescibacterota_UBA2968	5248	HMR3_25	2402	422	45.72	9.51	17.57
GCA_002727195.1_Latescibacterota_UBA2968	5248	GCA_002714465.1_Latescibacterota_UBA2968	4695	3166	75.04	11.9	67.43
GCA_002727195.1_Latescibacterota_UBA2968	5248	GCA_009694805.1_Latescibacterota_SICM01	4214	1500	54.4	11.79	35.6
GCA_002727195.1_Latescibacterota_UBA2968	5248	GB53_bin51_VGIX01	2406	409	44.71	9.17	17
GCA_002727195.1_Latescibacterota_UBA2968	5248	72410_bin.13_JABDJQ01	2507	338	46.89	10.01	13.48
GCA_002727195.1_Latescibacterota_UBA2968	5248	GCA_014728125.1_VGIX01	2145	438	45.64	9.62	20.42
GCA_002727195.1_Latescibacterota_UBA2968	5248	GCA_900232105.1_Planctomycetota_Kuenenia	4053	474	45.03	8.98	11.7
GCA_002727195.1_Latescibacterota_UBA2968	5248	GCA_016350165.1_Planctomycetota_Poriferisphaera	4260	533	43.07	8.56	12.51
GCA_002727195.1_Latescibacterota_UBA2968	5248	GCA_013140805.1_Eisenbacteria_JABFRW01	3198	493	45.56	10	15.42
GCA_002727195.1_Latescibacterota_UBA2968	5248	HMR20_17	2433	361	45.71	9.87	14.84
GCA_002727195.1_Latescibacterota_UBA2968	5248	GCA_016215625.1_Eisenbacteria_JACRIW01	3367	497	45.33	9.7	14.76
GCA_002727195.1_Latescibacterota_UBA2968	5248	GCA_016710095.1_Eisenbacteria_JADJLL01	3699	457	46.09	9.87	12.35
GCA_002727195.1_Latescibacterota_UBA2968	5248	G355_bin.45_VGIX01	1749	314	44.39	8.83	17.95
GCA_002727195.1_Latescibacterota_UBA2968	5248	GCA_002726335.1_Latescibacterota_UBA8231	5241	1441	52.48	11.82	27.49
GCA_002727195.1_Latescibacterota_UBA2968	5248	GCA_014728245.1_VGIX01	2255	401	45.71	9.69	17.78
GCA_002727195.1_Latescibacterota_UBA2968	5248	GCA_002725915.1_Latescibacterota_GCA-2725915	3234	1144	52.53	11.52	35.37
GCA_002727195.1_Latescibacterota_UBA2968	5248	GCA_903929765.1_Planctomycetota_CAIYVX01	3234	458	44.09	8.67	14.16
GCA_002727195.1_Latescibacterota_UBA2968	5248	GCA_000296795.1_Planctomycetota_Jettenia	3602	470	44.97	8.88	13.05
GCA_002727195.1_Latescibacterota_UBA2968	5248	GCA_003644715.1_Latescibacterota_MVCY01	2290	552	47.92	10.47	24.1
GCA_002727195.1_Latescibacterota_UBA2968	5248	GCA_005893365.1_Eisenbacteria_WS_11	3408	415	44.85	9.33	12.18
GCA_002727195.1_Latescibacterota_UBA2968	5248	GCA_007745435.1_Planctomycetota_Calycomorphotria	4325	571	44.59	8.95	13.2
GCA_002727195.1_Latescibacterota_UBA2968	5248	GCA_016867725.1_VGIX01	1911	413	45.54	9.68	21.61
GCA_002727195.1_Latescibacterota_UBA2968	5248	GCA_001780165.1_Eisenbacteria_RBG-16-71-46	3086	516	45.68	9.86	16.72
GCA_002727195.1_Latescibacterota_UBA2968	5248	GCA_016928935.1_Eisenbacteria_JAFGJU01	1765	378	46.5	9.84	21.42
GCA_002727195.1_Latescibacterota_UBA2968	5248	GCA_018645065.1_Planctomycetota_BS750m-G57	4362	467	43.97	8.68	10.71
GCA_002727195.1_Latescibacterota_UBA2968	5248	GCA_002709665.1_Latescibacterota_GCA-2709665	4860	2132	58.46	12.04	43.87
GCA_002727195.1_Latescibacterota_UBA2968	5248	GCA_016867715.1_JABDJQ01_VGIW01	2807	518	46.3	10.03	18.45
GCA_002727195.1_Latescibacterota_UBA2968	5248	GCA_002724215.1_Latescibacterota_GCA-2724215	5173	1760	53.69	11.47	34.02
GCA_002727195.1_Latescibacterota_UBA2968	5248	70512_bin.27_VGIX01	2388	349	44.62	8.91	14.61
GCA_002727195.1_Latescibacterota_UBA2968	5248	7058_bin.7_Latescibacterota	3062	689	48.77	11	22.5
GCA_002727195.1_Latescibacterota_UBA2968	5248	7055_bin.45_Latescibacterota	2645	586	48.78	11.1	22.16
GCA_002727195.1_Latescibacterota_UBA2968	5248	SB_sbin_2_52	2400	390	45.5	9.84	16.25
GCA_002727195.1_Latescibacterota_UBA2968	5248	GCA_903844735.1_Eisenbacteria_CAIMUX01	4354	503	45.02	9.33	11.55
GCA_002727195.1_Latescibacterota_UBA2968	5248	GCA_002117005.1_Planctomycetota_Sedimentisphaera	2380	367	43.16	8.51	15.42
GCA_002727195.1_Latescibacterota_UBA2968	5248	7058_bin.2_Latescibacterota	1209	357	47.17	10.34	29.53
GCA_002727195.1_Latescibacterota_UBA2968	5248	GCA_014729815.1_Eisenbacteria_WJJG01	2916	403	44.8	9.48	13.82
GCA_002727195.1_Latescibacterota_UBA2968	5248	G3515_bin.52_VGIX01	2665	209	45.64	9.81	7.84
GCA_005893265.1_Eisenbacteria_WS_7	2257	GCA_000284115.1_Planctomycetota_Phycisphaera	3126	332	42.29	8	14.71
GCA_005893265.1_Eisenbacteria_WS_7	2257	SB_sbin_3_29	2104	285	47.78	10.47	13.55
GCA_005893265.1_Eisenbacteria_WS_7	2257	GCA_005893225.1_Eisenbacteria_WS-3	2899	783	52.37	12.1	34.69
GCA_005893265.1_Eisenbacteria_WS_7	2257	GCA_007859995.1_Planctomycetota_Scalindua	2774	319	44.72	9.95	14.13
GCA_005893265.1_Eisenbacteria_WS_7	2257	70512_bin.36_VGIX01	1928	483	47.75	10.16	25.05
GCA_005893265.1_Eisenbacteria_WS_7	2257	GCA_016215625.1_Eisenbacteria_CAIXRL01	3367	775	50.47	11.24	34.34
GCA_005893265.1_Eisenbacteria_WS_7	2257	7245_bin.29_VGIX01	1885	255	47.16	8.96	13.53
GCA_005893265.1_Eisenbacteria_WS_7	2257	GCA_018831195.1_Eisenbacteria_JAHJDP01	4221	626	47.66	11.04	27.74
GCA_005893265.1_Eisenbacteria_WS_7	2257	GCA_005893275.1_Eisenbacteria_WS_6	2507	1678	86.11	9.17	74.35
GCA_005893265.1_Eisenbacteria_WS_7	2257	GCA_011682385.1_Planctomycetota_JAACET01	2167	319	44.36	8.99	14.72
GCA_005893265.1_Eisenbacteria_WS_7	2257	HMR_S11_10_8	2098	414	47.71	9.93	19.73
GCA_005893265.1_Eisenbacteria_WS_7	2257	GCA_016782785.1_Planctomycetota_BS750m-G62	2140	289	45.52	9.2	13.5
GCA_005893265.1_Eisenbacteria_WS_7	2257	GCA_007136405.1_Latescibacterota_SLHA01	3418	361	45.49	9.42	15.99
GCA_005893265.1_Eisenbacteria_WS_7	2257	GCA_002070295.1_Latescibacterota_MWCZ01	3492	397	46.24	9.79	17.59
GCA_005893265.1_Eisenbacteria_WS_7	2257	GCA_009840005.1_Latescibacterota_GCA-2724215	5600	423	45.21	9.35	18.74
GCA_005893265.1_Eisenbacteria_WS_7	2257	7058_bin.63_Eisenbacteria	3343	538	48.37	10.79	23.84
GCA_005893265.1_Eisenbacteria_WS_7	2257	72410_bin.25_VGIX01	1535	316	47	9.59	20.59
GCA_005893265.1_Eisenbacteria_WS_7	2257	GCA_015169395.1_Planctomycetota_Humisphaera	5422	422	43.35	8.49	18.7
GCA_005893265.1_Eisenbacteria_WS_7	2257	GCA_002007645.1_Planctomycetota_Anaerohalosphaera	3500	345	42.9	8.2	15.29
GCA_005893265.1_Eisenbacteria_WS_7	2257	GCA_002433075.1_Latescibacterota_UBA6620	5526	469	46.03	10.11	20.78
GCA_005893265.1_Eisenbacteria_WS_7	2257	GCA_007571365.1_Latescibacterota_GCA-2724215	4717	392	45.01	9.32	17.37
GCA_005893265.1_Eisenbacteria_WS_7	2257	G352_bin.14_VGIX01	2038	291	48.65	10.13	14.28
GCA_005893265.1_Eisenbacteria_WS_7	2257	GCA_018660835.1_Latescibacterota_UBA12574	5991	469	44.4	9.7	20.78
GCA_005893265.1_Eisenbacteria_WS_7	2257	GCA_016235265.1_Eisenbacteria_JACRLI01	2891	790	51.3	11.56	35
GCA_005893265.1_Eisenbacteria_WS_7	2257	GCA_014207595.1_Planctomycetota_Algisphaera	3512	356	42.37	8.45	15.77
GCA_005893265.1_Eisenbacteria_WS_7	2257	7048_bin.44_VGIX01	1674	318	47.87	10.71	19
GCA_005893265.1_Eisenbacteria_WS_7	2257	GoM_D72_sbin1	2172	250	47.12	9.99	11.51
GCA_005893265.1_Eisenbacteria_WS_7	2257	GCA_005893165.1_Eisenbacteria_WS-7	2280	1374	77.49	11.81	60.88
GCA_005893265.1_Eisenbacteria_WS_7	2257	GCA_016712505.1_Eisenbacteria_JADJQY01	5280	702	49.15	11.08	31.1
GCA_005893265.1_Eisenbacteria_WS_7	2257	GCA_016867695.1_Eisenbacteria_VGIY01	2532	468	48.35	10.98	20.74
GCA_005893265.1_Eisenbacteria_WS_7	2257	7058_bin.44_Eisenbacteria	2470	312	47.38	10.65	13.82
GCA_005893265.1_Eisenbacteria_WS_7	2257	GCA_018673255.1_Latescibacterota_UBA12574	6169	466	44.02	9.67	20.65
GCA_005893265.1_Eisenbacteria_WS_7	2257	7043_bin.32_Eisenbacteria	3114	535	48.36	10.72	23.7
GCA_005893265.1_Eisenbacteria_WS_7	2257	GCA_005893305.1_Eisenbacteria_WS_9	2392	1487	67.73	12.48	65.88
GCA_005893265.1_Eisenbacteria_WS_7	2257	GCA_016187725.1_Latescibacterota__SICG01	4847	456	45.72	9.93	20.2
GCA_005893265.1_Eisenbacteria_WS_7	2257	GCA_003644735.1_Latescibacterota_B68-G9	1794	319	48.15	10.72	17.78
GCA_005893265.1_Eisenbacteria_WS_7	2257	72410_bin.23_Eisenbacteria	2099	261	47.68	10.54	12.43
GCA_005893265.1_Eisenbacteria_WS_7	2257	7244_bin.14_VGIX01	2193	256	46.9	9.86	11.67
GCA_005893265.1_Eisenbacteria_WS_7	2257	7055_bin.18_Eisenbacteria	2461	440	48.67	10.77	19.49
GCA_005893265.1_Eisenbacteria_WS_7	2257	7248_bin.21_VGIX01	1070	177	48.05	9.56	16.54
GCA_005893265.1_Eisenbacteria_WS_7	2257	GCA_903844735.1_Eisenbacteria_JAHJDP01	4354	657	48.53	11.15	29.11
GCA_005893265.1_Eisenbacteria_WS_7	2257	GCA_002718795.1_Latescibacterota_UBA12574	3345	273	44.41	9.36	12.1
GCA_005893265.1_Eisenbacteria_WS_7	2257	GCA_000403035.1_Latescibacterota_Latescibacter	1908	245	45.32	9.64	12.84
GCA_005893265.1_Eisenbacteria_WS_7	2257	7246_bin.4_VGIX01	3075	235	47.51	9.66	10.41
GCA_005893265.1_Eisenbacteria_WS_7	2257	7055_bin.3_VGIX01	2050	415	48.2	9.84	20.24
GCA_005893265.1_Eisenbacteria_WS_7	2257	HMR6_3	1408	174	48.26	11.4	12.36
GCA_005893265.1_Eisenbacteria_WS_7	2257	JL_Co_4	1643	152	48.2	9.75	9.25
GCA_005893265.1_Eisenbacteria_WS_7	2257	HMR_S11_13_12	2321	473	47.91	10.07	20.96
GCA_005893265.1_Eisenbacteria_WS_7	2257	7043_bin.39_VGIX01	2204	359	47.16	10.56	16.29
GCA_005893265.1_Eisenbacteria_WS_7	2257	GCA_903928115.1_Planctomycetota_F1-120-MAGs118	3490	422	44.68	8.76	18.7
GCA_005893265.1_Eisenbacteria_WS_7	2257	GCA_016867495.1_Eisenbacteria_VGJL01	2801	589	48.97	11.13	26.1
GCA_005893265.1_Eisenbacteria_WS_7	2257	G355_bin.58_Eisenbacteria	1584	233	49.88	11.46	14.71
GCA_005893265.1_Eisenbacteria_WS_7	2257	7058_bin.3_VGIX01	2672	456	47.55	9.85	20.2
GCA_005893265.1_Eisenbacteria_WS_7	2257	70512_bin.38_JAGOBX01	1343	206	42.98	8.6	15.34
GCA_005893265.1_Eisenbacteria_WS_7	2257	GCA_002693325.1_Latescibacterota_GCA-2693325	3011	307	44.44	9.62	13.6
GCA_005893265.1_Eisenbacteria_WS_7	2257	GCA_001753675.2_Planctomycetota_Brocadia	2540	405	44.79	9.39	17.94
GCA_005893265.1_Eisenbacteria_WS_7	2257	GCA_009691525.1_Latescibacterota__SICG01	3576	403	46.22	10.1	17.86
GCA_005893265.1_Eisenbacteria_WS_7	2257	GCA_003235575.1_Eisenbacteria_SZUA-252	2464	1248	64.57	12.05	55.29
GCA_005893265.1_Eisenbacteria_WS_7	2257	GCA_900696535.1_Planctomycetota_CAADGM01	3398	425	44.26	8.34	18.83
GCA_005893265.1_Eisenbacteria_WS_7	2257	SF_GA-4_9	2239	331	48.15	10.06	14.78
GCA_005893265.1_Eisenbacteria_WS_7	2257	GCA_012729815.1_Planctomycetota_JAAYCJ01	4398	387	44.17	8.88	17.15
GCA_005893265.1_Eisenbacteria_WS_7	2257	GCA_903921835.1_Eisenbacteria_CAIXRL01	4073	638	49.62	10.55	28.27
GCA_005893265.1_Eisenbacteria_WS_7	2257	JL_Co_1	2637	174	46.58	9.87	7.71
GCA_005893265.1_Eisenbacteria_WS_7	2257	GCA_016867395.1_Latescibacterota__SICG01	4693	455	46.33	9.75	20.16
GCA_005893265.1_Eisenbacteria_WS_7	2257	GCA_009838845.1_Latescibacterota_VXRD01	5021	440	45.9	9.87	19.49
GCA_005893265.1_Eisenbacteria_WS_7	2257	GCA_016223045.1_Eisenbacteria_JACRPT01	3127	795	51.72	11.62	35.22
GCA_005893265.1_Eisenbacteria_WS_7	2257	GCA_009841115.1_Latescibacterota_GCA-2724215	5202	432	44.99	9.32	19.14
GCA_005893265.1_Eisenbacteria_WS_7	2257	HMR3_6	2047	465	47.99	10.27	22.72
GCA_005893265.1_Eisenbacteria_WS_7	2257	GCA_013360585.1_Planctomycetota_JABWBH01	3322	413	44.33	8.65	18.3
GCA_005893265.1_Eisenbacteria_WS_7	2257	SF_Co_bin_44	1436	176	47.72	10.03	12.26
GCA_005893265.1_Eisenbacteria_WS_7	2257	GCA_017368835.1_Planctomycetota_Scalindua_A	2964	412	45.42	9.56	18.25
GCA_005893265.1_Eisenbacteria_WS_7	2257	7048_bin.30_VGIX01	2230	299	47.31	9.72	13.41
GCA_005893265.1_Eisenbacteria_WS_7	2257	GCA_012270675.1_Latescibacterota_JAAXHW01	3319	445	46.47	10.04	19.72
GCA_005893265.1_Eisenbacteria_WS_7	2257	HMR3_25	2402	491	47.75	9.98	21.75
GCA_005893265.1_Eisenbacteria_WS_7	2257	GCA_002714465.1_Latescibacterota_UBA2968	4695	442	46.07	9.85	19.58
GCA_005893265.1_Eisenbacteria_WS_7	2257	GCA_009694805.1_Latescibacterota_SICM01	4214	508	47.82	10.37	22.51
GCA_005893265.1_Eisenbacteria_WS_7	2257	GB53_bin51_VGIX01	2406	445	47.07	10.05	19.72
GCA_005893265.1_Eisenbacteria_WS_7	2257	72410_bin.13_JABDJQ01	2507	356	48.12	10.5	15.77
GCA_005893265.1_Eisenbacteria_WS_7	2257	GCA_014728125.1_VGIX01	2145	482	48.31	10.14	22.47
GCA_005893265.1_Eisenbacteria_WS_7	2257	GCA_900232105.1_Planctomycetota_Kuenenia	4053	408	44.82	9.27	18.08
GCA_005893265.1_Eisenbacteria_WS_7	2257	GCA_016350165.1_Planctomycetota_Poriferisphaera	4260	367	42.91	8.68	16.26
GCA_005893265.1_Eisenbacteria_WS_7	2257	GCA_013140805.1_Eisenbacteria_JABFRW01	3198	805	51.17	11.76	35.67
GCA_005893265.1_Eisenbacteria_WS_7	2257	HMR20_17	2433	383	48.27	10.02	16.97
GCA_005893265.1_Eisenbacteria_WS_7	2257	GCA_016215625.1_Eisenbacteria_JACRIW01	3367	775	50.47	11.24	34.34
GCA_005893265.1_Eisenbacteria_WS_7	2257	GCA_016710095.1_Eisenbacteria_JADJLL01	3699	696	50.72	11.51	30.84
GCA_005893265.1_Eisenbacteria_WS_7	2257	G355_bin.45_VGIX01	1749	337	47.09	9.67	19.27
GCA_005893265.1_Eisenbacteria_WS_7	2257	GCA_002726335.1_Latescibacterota_UBA8231	5241	429	44.77	9.51	19.01
GCA_005893265.1_Eisenbacteria_WS_7	2257	GCA_014728245.1_VGIX01	2255	460	48.58	10.18	20.4
GCA_005893265.1_Eisenbacteria_WS_7	2257	GCA_002725915.1_Latescibacterota_GCA-2725915	3234	359	45.03	9.9	15.91
GCA_005893265.1_Eisenbacteria_WS_7	2257	GCA_903929765.1_Planctomycetota_CAIYVX01	3234	367	45.29	9.04	16.26
GCA_005893265.1_Eisenbacteria_WS_7	2257	GCA_000296795.1_Planctomycetota_Jettenia	3602	419	44.98	9.13	18.56
GCA_005893265.1_Eisenbacteria_WS_7	2257	GCA_003644715.1_Latescibacterota_MVCY01	2290	420	47.95	10.35	18.61
GCA_005893265.1_Eisenbacteria_WS_7	2257	GCA_005893365.1_Eisenbacteria_WS_11	3408	766	51.32	11.55	33.94
GCA_005893265.1_Eisenbacteria_WS_7	2257	GCA_007745435.1_Planctomycetota_Calycomorphotria	4325	371	43.7	8.75	16.44
GCA_005893265.1_Eisenbacteria_WS_7	2257	GCA_016867725.1_VGIX01	1911	487	48.4	10.23	25.48
GCA_005893265.1_Eisenbacteria_WS_7	2257	GCA_001780165.1_Eisenbacteria_RBG-16-71-46	3086	838	51.79	11.67	37.13
GCA_005893265.1_Eisenbacteria_WS_7	2257	GCA_016928935.1_Eisenbacteria_JAFGJU01	1765	566	51.22	11.93	32.07
GCA_005893265.1_Eisenbacteria_WS_7	2257	GCA_018645065.1_Planctomycetota_BS750m-G57	4362	325	43.38	8.17	14.4
GCA_005893265.1_Eisenbacteria_WS_7	2257	GCA_002709665.1_Latescibacterota_GCA-2709665	4860	449	46.05	9.61	19.89
GCA_005893265.1_Eisenbacteria_WS_7	2257	GCA_016867715.1_JABDJQ01_VGIW01	2807	574	48.61	10.68	25.43
GCA_005893265.1_Eisenbacteria_WS_7	2257	GCA_002724215.1_Latescibacterota_GCA-2724215	5173	417	44.94	9.53	18.48
GCA_005893265.1_Eisenbacteria_WS_7	2257	70512_bin.27_VGIX01	2388	397	46.61	9.28	17.59
GCA_005893265.1_Eisenbacteria_WS_7	2257	7058_bin.7_Latescibacterota	3062	426	47.18	10.11	18.87
GCA_005893265.1_Eisenbacteria_WS_7	2257	7055_bin.45_Latescibacterota	2645	364	47.54	10	16.13
GCA_005893265.1_Eisenbacteria_WS_7	2257	SB_sbin_2_52	2400	442	47.82	10.31	19.58
GCA_005893265.1_Eisenbacteria_WS_7	2257	GCA_903844735.1_Eisenbacteria_CAIMUX01	4354	657	48.53	11.15	29.11
GCA_005893265.1_Eisenbacteria_WS_7	2257	GCA_002117005.1_Planctomycetota_Sedimentisphaera	2380	279	43.15	8.41	12.36
GCA_005893265.1_Eisenbacteria_WS_7	2257	7058_bin.2_Latescibacterota	1209	278	47.25	9.52	22.99
GCA_005893265.1_Eisenbacteria_WS_7	2257	GCA_014729815.1_Eisenbacteria_WJJG01	2916	508	48.69	11.05	22.51
GCA_005893265.1_Eisenbacteria_WS_7	2257	G3515_bin.52_VGIX01	2665	242	47.47	10.2	10.72
GCA_000284115.1_Planctomycetota_Phycisphaera	3126	SB_sbin_3_29	2104	156	42.63	7.87	7.41
GCA_000284115.1_Planctomycetota_Phycisphaera	3126	GCA_005893225.1_Eisenbacteria_WS-3	2899	376	42.47	7.7	12.97
GCA_000284115.1_Planctomycetota_Phycisphaera	3126	GCA_007859995.1_Planctomycetota_Scalindua	2774	358	42.93	8.7	12.91
GCA_000284115.1_Planctomycetota_Phycisphaera	3126	70512_bin.36_VGIX01	1928	285	41.87	7.31	14.78
GCA_000284115.1_Planctomycetota_Phycisphaera	3126	GCA_016215625.1_Eisenbacteria_CAIXRL01	3367	413	43.23	7.62	13.21
GCA_000284115.1_Planctomycetota_Phycisphaera	3126	7245_bin.29_VGIX01	1885	131	41.37	7.37	6.95
GCA_000284115.1_Planctomycetota_Phycisphaera	3126	GCA_018831195.1_Eisenbacteria_JAHJDP01	4221	387	42.04	8.17	12.38
GCA_000284115.1_Planctomycetota_Phycisphaera	3126	GCA_005893275.1_Eisenbacteria_WS_6	2507	388	42.48	7.87	15.48
GCA_000284115.1_Planctomycetota_Phycisphaera	3126	GCA_011682385.1_Planctomycetota_JAACET01	2167	508	45.63	9.52	23.44
GCA_000284115.1_Planctomycetota_Phycisphaera	3126	HMR_S11_10_8	2098	250	42.49	7.65	11.92
GCA_000284115.1_Planctomycetota_Phycisphaera	3126	GCA_016782785.1_Planctomycetota_BS750m-G62	2140	440	45.02	9.16	20.56
GCA_000284115.1_Planctomycetota_Phycisphaera	3126	GCA_007136405.1_Latescibacterota_SLHA01	3418	392	42.5	8.02	12.54
GCA_000284115.1_Planctomycetota_Phycisphaera	3126	GCA_002070295.1_Latescibacterota_MWCZ01	3492	376	42.46	8.25	12.03
GCA_000284115.1_Planctomycetota_Phycisphaera	3126	GCA_009840005.1_Latescibacterota_GCA-2724215	5600	496	43.16	8.44	15.87
GCA_000284115.1_Planctomycetota_Phycisphaera	3126	7058_bin.63_Eisenbacteria	3343	317	42.28	7.61	10.14
GCA_000284115.1_Planctomycetota_Phycisphaera	3126	72410_bin.25_VGIX01	1535	180	41.51	7.32	11.73
GCA_000284115.1_Planctomycetota_Phycisphaera	3126	GCA_015169395.1_Planctomycetota_Humisphaera	5422	926	47.31	10.14	29.62
GCA_000284115.1_Planctomycetota_Phycisphaera	3126	GCA_002007645.1_Planctomycetota_Anaerohalosphaera	3500	612	44.69	9.45	19.58
GCA_000284115.1_Planctomycetota_Phycisphaera	3126	GCA_002433075.1_Latescibacterota_UBA6620	5526	488	42.89	8.24	15.61
GCA_000284115.1_Planctomycetota_Phycisphaera	3126	GCA_007571365.1_Latescibacterota_GCA-2724215	4717	448	43.31	8.39	14.33
GCA_000284115.1_Planctomycetota_Phycisphaera	3126	G352_bin.14_VGIX01	2038	175	42.03	8.04	8.59
GCA_000284115.1_Planctomycetota_Phycisphaera	3126	GCA_018660835.1_Latescibacterota_UBA12574	5991	525	43.28	8.46	16.79
GCA_000284115.1_Planctomycetota_Phycisphaera	3126	GCA_016235265.1_Eisenbacteria_JACRLI01	2891	423	42.7	7.88	14.63
GCA_000284115.1_Planctomycetota_Phycisphaera	3126	GCA_014207595.1_Planctomycetota_Algisphaera	3512	1494	55.61	12.84	47.79
GCA_000284115.1_Planctomycetota_Phycisphaera	3126	7048_bin.44_VGIX01	1674	168	42.25	7.99	10.04
GCA_000284115.1_Planctomycetota_Phycisphaera	3126	GoM_D72_sbin1	2172	141	41.17	7.48	6.49
GCA_000284115.1_Planctomycetota_Phycisphaera	3126	GCA_005893165.1_Eisenbacteria_WS-7	2280	346	42.07	7.59	15.18
GCA_000284115.1_Planctomycetota_Phycisphaera	3126	GCA_016712505.1_Eisenbacteria_JADJQY01	5280	427	43.01	8.05	13.66
GCA_000284115.1_Planctomycetota_Phycisphaera	3126	GCA_016867695.1_Eisenbacteria_VGIY01	2532	290	42.58	7.88	11.45
GCA_000284115.1_Planctomycetota_Phycisphaera	3126	7058_bin.44_Eisenbacteria	2470	196	42.07	8.35	7.94
GCA_000284115.1_Planctomycetota_Phycisphaera	3126	GCA_018673255.1_Latescibacterota_UBA12574	6169	510	42.89	8.51	16.31
GCA_000284115.1_Planctomycetota_Phycisphaera	3126	7043_bin.32_Eisenbacteria	3114	334	41.56	7.82	10.73
GCA_000284115.1_Planctomycetota_Phycisphaera	3126	GCA_005893305.1_Eisenbacteria_WS_9	2392	363	42.33	8.01	15.18
GCA_000284115.1_Planctomycetota_Phycisphaera	3126	GCA_016187725.1_Latescibacterota__SICG01	4847	463	43.01	8.14	14.81
GCA_000284115.1_Planctomycetota_Phycisphaera	3126	GCA_003644735.1_Latescibacterota_B68-G9	1794	279	42.88	7.88	15.55
GCA_000284115.1_Planctomycetota_Phycisphaera	3126	72410_bin.23_Eisenbacteria	2099	181	41.4	7.79	8.62
GCA_000284115.1_Planctomycetota_Phycisphaera	3126	7244_bin.14_VGIX01	2193	148	41.72	7.38	6.75
GCA_000284115.1_Planctomycetota_Phycisphaera	3126	7055_bin.18_Eisenbacteria	2461	267	41.96	7.46	10.85
GCA_000284115.1_Planctomycetota_Phycisphaera	3126	7248_bin.21_VGIX01	1070	102	41.3	6.69	9.53
GCA_000284115.1_Planctomycetota_Phycisphaera	3126	GCA_903844735.1_Eisenbacteria_JAHJDP01	4354	389	42.34	7.59	12.44
GCA_000284115.1_Planctomycetota_Phycisphaera	3126	GCA_002718795.1_Latescibacterota_UBA12574	3345	324	42.63	8.37	10.36
GCA_000284115.1_Planctomycetota_Phycisphaera	3126	GCA_000403035.1_Latescibacterota_Latescibacter	1908	205	42.51	8.14	10.74
GCA_000284115.1_Planctomycetota_Phycisphaera	3126	7246_bin.4_VGIX01	3075	148	43.39	7.9	4.81
GCA_000284115.1_Planctomycetota_Phycisphaera	3126	7055_bin.3_VGIX01	2050	245	42.05	7.61	11.95
GCA_000284115.1_Planctomycetota_Phycisphaera	3126	HMR6_3	1408	118	43.6	8.05	8.38
GCA_000284115.1_Planctomycetota_Phycisphaera	3126	JL_Co_4	1643	91	43.23	7.05	5.54
GCA_000284115.1_Planctomycetota_Phycisphaera	3126	HMR_S11_13_12	2321	289	41.79	7.47	12.45
GCA_000284115.1_Planctomycetota_Phycisphaera	3126	7043_bin.39_VGIX01	2204	212	41.51	7.86	9.62
GCA_000284115.1_Planctomycetota_Phycisphaera	3126	GCA_903928115.1_Planctomycetota_F1-120-MAGs118	3490	467	44.06	8.34	14.94
GCA_000284115.1_Planctomycetota_Phycisphaera	3126	GCA_016867495.1_Eisenbacteria_VGJL01	2801	320	42.05	7.52	11.42
GCA_000284115.1_Planctomycetota_Phycisphaera	3126	G355_bin.58_Eisenbacteria	1584	138	42.67	8.58	8.71
GCA_000284115.1_Planctomycetota_Phycisphaera	3126	7058_bin.3_VGIX01	2672	259	41.98	7.71	9.69
GCA_000284115.1_Planctomycetota_Phycisphaera	3126	70512_bin.38_JAGOBX01	1343	151	39.96	7.7	11.24
GCA_000284115.1_Planctomycetota_Phycisphaera	3126	GCA_002693325.1_Latescibacterota_GCA-2693325	3011	386	42.62	8.29	12.82
GCA_000284115.1_Planctomycetota_Phycisphaera	3126	GCA_001753675.2_Planctomycetota_Brocadia	2540	428	42.68	8.52	16.85
GCA_000284115.1_Planctomycetota_Phycisphaera	3126	GCA_009691525.1_Latescibacterota__SICG01	3576	430	43.2	8.19	13.76
GCA_000284115.1_Planctomycetota_Phycisphaera	3126	GCA_003235575.1_Eisenbacteria_SZUA-252	2464	366	42.88	7.88	14.85
GCA_000284115.1_Planctomycetota_Phycisphaera	3126	GCA_900696535.1_Planctomycetota_CAADGM01	3398	665	45.95	9.34	21.27
GCA_000284115.1_Planctomycetota_Phycisphaera	3126	SF_GA-4_9	2239	192	41.84	7.05	8.58
GCA_000284115.1_Planctomycetota_Phycisphaera	3126	GCA_012729815.1_Planctomycetota_JAAYCJ01	4398	711	45.53	9.48	22.74
GCA_000284115.1_Planctomycetota_Phycisphaera	3126	GCA_903921835.1_Eisenbacteria_CAIXRL01	4073	338	42.31	7.48	10.81
GCA_000284115.1_Planctomycetota_Phycisphaera	3126	JL_Co_1	2637	100	40.45	7.49	3.79
GCA_000284115.1_Planctomycetota_Phycisphaera	3126	GCA_016867395.1_Latescibacterota__SICG01	4693	486	43.33	8.19	15.55
GCA_000284115.1_Planctomycetota_Phycisphaera	3126	GCA_009838845.1_Latescibacterota_VXRD01	5021	474	43.57	8.71	15.16
GCA_000284115.1_Planctomycetota_Phycisphaera	3126	GCA_016223045.1_Eisenbacteria_JACRPT01	3127	415	42.79	7.93	13.28
GCA_000284115.1_Planctomycetota_Phycisphaera	3126	GCA_009841115.1_Latescibacterota_GCA-2724215	5202	487	43.27	8.43	15.58
GCA_000284115.1_Planctomycetota_Phycisphaera	3126	HMR3_6	2047	275	42.09	7.44	13.43
GCA_000284115.1_Planctomycetota_Phycisphaera	3126	GCA_013360585.1_Planctomycetota_JABWBH01	3322	658	46.1	9.27	21.05
GCA_000284115.1_Planctomycetota_Phycisphaera	3126	SF_Co_bin_44	1436	97	42.21	7.48	6.75
GCA_000284115.1_Planctomycetota_Phycisphaera	3126	GCA_017368835.1_Planctomycetota_Scalindua_A	2964	446	42.76	8.56	15.05
GCA_000284115.1_Planctomycetota_Phycisphaera	3126	7048_bin.30_VGIX01	2230	162	40.71	6.92	7.26
GCA_000284115.1_Planctomycetota_Phycisphaera	3126	GCA_012270675.1_Latescibacterota_JAAXHW01	3319	432	42.99	8.3	13.82
GCA_000284115.1_Planctomycetota_Phycisphaera	3126	HMR3_25	2402	288	41.73	7.67	11.99
GCA_000284115.1_Planctomycetota_Phycisphaera	3126	GCA_002714465.1_Latescibacterota_UBA2968	4695	484	42.91	8.37	15.48
GCA_000284115.1_Planctomycetota_Phycisphaera	3126	GCA_009694805.1_Latescibacterota_SICM01	4214	468	42.94	8.18	14.97
GCA_000284115.1_Planctomycetota_Phycisphaera	3126	GB53_bin51_VGIX01	2406	276	41.32	7.24	11.47
GCA_000284115.1_Planctomycetota_Phycisphaera	3126	72410_bin.13_JABDJQ01	2507	238	43	8.37	9.49
GCA_000284115.1_Planctomycetota_Phycisphaera	3126	GCA_014728125.1_VGIX01	2145	311	41.98	7.58	14.5
GCA_000284115.1_Planctomycetota_Phycisphaera	3126	GCA_900232105.1_Planctomycetota_Kuenenia	4053	441	42.79	8.22	14.11
GCA_000284115.1_Planctomycetota_Phycisphaera	3126	GCA_016350165.1_Planctomycetota_Poriferisphaera	4260	1155	51.23	12.16	36.95
GCA_000284115.1_Planctomycetota_Phycisphaera	3126	GCA_013140805.1_Eisenbacteria_JABFRW01	3198	388	43.11	7.99	12.41
GCA_000284115.1_Planctomycetota_Phycisphaera	3126	HMR20_17	2433	238	41.99	7.74	9.78
GCA_000284115.1_Planctomycetota_Phycisphaera	3126	GCA_016215625.1_Eisenbacteria_JACRIW01	3367	413	43.23	7.62	13.21
GCA_000284115.1_Planctomycetota_Phycisphaera	3126	GCA_016710095.1_Eisenbacteria_JADJLL01	3699	381	43.25	7.77	12.19
GCA_000284115.1_Planctomycetota_Phycisphaera	3126	G355_bin.45_VGIX01	1749	196	41.13	7.07	11.21
GCA_000284115.1_Planctomycetota_Phycisphaera	3126	GCA_002726335.1_Latescibacterota_UBA8231	5241	466	43.09	8.41	14.91
GCA_000284115.1_Planctomycetota_Phycisphaera	3126	GCA_014728245.1_VGIX01	2255	295	42.03	7.74	13.08
GCA_000284115.1_Planctomycetota_Phycisphaera	3126	GCA_002725915.1_Latescibacterota_GCA-2725915	3234	368	42.83	7.85	11.77
GCA_000284115.1_Planctomycetota_Phycisphaera	3126	GCA_903929765.1_Planctomycetota_CAIYVX01	3234	579	45.31	8.85	18.52
GCA_000284115.1_Planctomycetota_Phycisphaera	3126	GCA_000296795.1_Planctomycetota_Jettenia	3602	482	42.59	8.35	15.42
GCA_000284115.1_Planctomycetota_Phycisphaera	3126	GCA_003644715.1_Latescibacterota_MVCY01	2290	327	41.98	7.75	14.28
GCA_000284115.1_Planctomycetota_Phycisphaera	3126	GCA_005893365.1_Eisenbacteria_WS_11	3408	338	42.08	7.39	10.81
GCA_000284115.1_Planctomycetota_Phycisphaera	3126	GCA_007745435.1_Planctomycetota_Calycomorphotria	4325	656	44.96	9.44	20.99
GCA_000284115.1_Planctomycetota_Phycisphaera	3126	GCA_016867725.1_VGIX01	1911	302	42.02	7.4	15.8
GCA_000284115.1_Planctomycetota_Phycisphaera	3126	GCA_001780165.1_Eisenbacteria_RBG-16-71-46	3086	419	43.13	7.87	13.58
GCA_000284115.1_Planctomycetota_Phycisphaera	3126	GCA_016928935.1_Eisenbacteria_JAFGJU01	1765	292	41.88	7.47	16.54
GCA_000284115.1_Planctomycetota_Phycisphaera	3126	GCA_018645065.1_Planctomycetota_BS750m-G57	4362	584	45.63	9.57	18.68
GCA_000284115.1_Planctomycetota_Phycisphaera	3126	GCA_002709665.1_Latescibacterota_GCA-2709665	4860	444	42.61	8.28	14.2
GCA_000284115.1_Planctomycetota_Phycisphaera	3126	GCA_016867715.1_JABDJQ01_VGIW01	2807	391	43.03	8.43	13.93
GCA_000284115.1_Planctomycetota_Phycisphaera	3126	GCA_002724215.1_Latescibacterota_GCA-2724215	5173	495	43.1	8.35	15.83
GCA_000284115.1_Planctomycetota_Phycisphaera	3126	70512_bin.27_VGIX01	2388	240	41.24	7.04	10.05
GCA_000284115.1_Planctomycetota_Phycisphaera	3126	7058_bin.7_Latescibacterota	3062	364	42.68	7.8	11.89
GCA_000284115.1_Planctomycetota_Phycisphaera	3126	7055_bin.45_Latescibacterota	2645	309	42.56	7.59	11.68
GCA_000284115.1_Planctomycetota_Phycisphaera	3126	SB_sbin_2_52	2400	258	42.06	7.6	10.75
GCA_000284115.1_Planctomycetota_Phycisphaera	3126	GCA_903844735.1_Eisenbacteria_CAIMUX01	4354	389	42.34	7.59	12.44
GCA_000284115.1_Planctomycetota_Phycisphaera	3126	GCA_002117005.1_Planctomycetota_Sedimentisphaera	2380	480	44.97	9.35	20.17
GCA_000284115.1_Planctomycetota_Phycisphaera	3126	7058_bin.2_Latescibacterota	1209	201	41.75	8.01	16.63
GCA_000284115.1_Planctomycetota_Phycisphaera	3126	GCA_014729815.1_Eisenbacteria_WJJG01	2916	299	42.56	7.67	10.25
GCA_000284115.1_Planctomycetota_Phycisphaera	3126	G3515_bin.52_VGIX01	2665	142	42.3	7.86	5.33
SB_sbin_3_29	2104	GCA_005893225.1_Eisenbacteria_WS-3	2899	282	46.89	9.4	13.4
SB_sbin_3_29	2104	GCA_007859995.1_Planctomycetota_Scalindua	2774	199	43.8	8.99	9.46
SB_sbin_3_29	2104	70512_bin.36_VGIX01	1928	853	63.27	12.95	44.24
SB_sbin_3_29	2104	GCA_016215625.1_Eisenbacteria_CAIXRL01	3367	316	46.49	9.66	15.02
SB_sbin_3_29	2104	7245_bin.29_VGIX01	1885	544	87.2	12.31	28.86
SB_sbin_3_29	2104	GCA_018831195.1_Eisenbacteria_JAHJDP01	4221	430	47.77	10.81	20.44
SB_sbin_3_29	2104	GCA_005893275.1_Eisenbacteria_WS_6	2507	326	47.84	10.09	15.49
SB_sbin_3_29	2104	GCA_011682385.1_Planctomycetota_JAACET01	2167	230	44.77	8.82	10.93
SB_sbin_3_29	2104	HMR_S11_10_8	2098	767	63.65	12.87	36.56
SB_sbin_3_29	2104	GCA_016782785.1_Planctomycetota_BS750m-G62	2140	211	45.64	8.43	10.03
SB_sbin_3_29	2104	GCA_007136405.1_Latescibacterota_SLHA01	3418	258	44.99	9.32	12.26
SB_sbin_3_29	2104	GCA_002070295.1_Latescibacterota_MWCZ01	3492	247	45.69	9.7	11.74
SB_sbin_3_29	2104	GCA_009840005.1_Latescibacterota_GCA-2724215	5600	263	44.92	9.3	12.5
SB_sbin_3_29	2104	7058_bin.63_Eisenbacteria	3343	413	49.49	11.39	19.63
SB_sbin_3_29	2104	72410_bin.25_VGIX01	1535	673	87.24	11.49	43.84
SB_sbin_3_29	2104	GCA_015169395.1_Planctomycetota_Humisphaera	5422	203	42.78	8.33	9.65
SB_sbin_3_29	2104	GCA_002007645.1_Planctomycetota_Anaerohalosphaera	3500	262	43.99	8.74	12.45
SB_sbin_3_29	2104	GCA_002433075.1_Latescibacterota_UBA6620	5526	254	45.56	9.65	12.07
SB_sbin_3_29	2104	GCA_007571365.1_Latescibacterota_GCA-2724215	4717	239	44.93	9.48	11.36
SB_sbin_3_29	2104	G352_bin.14_VGIX01	2038	638	87.68	11.34	31.31
SB_sbin_3_29	2104	GCA_018660835.1_Latescibacterota_UBA12574	5991	287	44.16	9.25	13.64
SB_sbin_3_29	2104	GCA_016235265.1_Eisenbacteria_JACRLI01	2891	350	47.39	10.28	16.63
SB_sbin_3_29	2104	GCA_014207595.1_Planctomycetota_Algisphaera	3512	177	42.25	7.99	8.41
SB_sbin_3_29	2104	7048_bin.44_VGIX01	1674	294	48.57	10.69	17.56
SB_sbin_3_29	2104	GoM_D72_sbin1	2172	675	85.81	13	32.08
SB_sbin_3_29	2104	GCA_005893165.1_Eisenbacteria_WS-7	2280	286	47.65	10.45	13.59
SB_sbin_3_29	2104	GCA_016712505.1_Eisenbacteria_JADJQY01	5280	325	46.87	9.86	15.45
SB_sbin_3_29	2104	GCA_016867695.1_Eisenbacteria_VGIY01	2532	327	48.21	10.65	15.54
SB_sbin_3_29	2104	7058_bin.44_Eisenbacteria	2470	247	49.95	13.45	11.74
SB_sbin_3_29	2104	GCA_018673255.1_Latescibacterota_UBA12574	6169	298	43.78	9.27	14.16
SB_sbin_3_29	2104	7043_bin.32_Eisenbacteria	3114	373	48.56	10.72	17.73
SB_sbin_3_29	2104	GCA_005893305.1_Eisenbacteria_WS_9	2392	302	47.5	10.41	14.35
SB_sbin_3_29	2104	GCA_016187725.1_Latescibacterota__SICG01	4847	255	45.14	9.1	12.12
SB_sbin_3_29	2104	GCA_003644735.1_Latescibacterota_B68-G9	1794	217	48.14	10.56	12.1
SB_sbin_3_29	2104	72410_bin.23_Eisenbacteria	2099	221	48.37	11.22	10.53
SB_sbin_3_29	2104	7244_bin.14_VGIX01	2193	640	87.82	11.33	30.42
SB_sbin_3_29	2104	7055_bin.18_Eisenbacteria	2461	312	48.95	11.26	14.83
SB_sbin_3_29	2104	7248_bin.21_VGIX01	1070	334	88.5	11.33	31.21
SB_sbin_3_29	2104	GCA_903844735.1_Eisenbacteria_JAHJDP01	4354	382	46.82	10.1	18.16
SB_sbin_3_29	2104	GCA_002718795.1_Latescibacterota_UBA12574	3345	177	43.48	8.82	8.41
SB_sbin_3_29	2104	GCA_000403035.1_Latescibacterota_Latescibacter	1908	188	46.98	9.5	9.85
SB_sbin_3_29	2104	7246_bin.4_VGIX01	3075	540	85.64	14.56	25.67
SB_sbin_3_29	2104	7055_bin.3_VGIX01	2050	840	88.28	9.92	40.98
SB_sbin_3_29	2104	HMR6_3	1408	397	87.23	13.44	28.2
SB_sbin_3_29	2104	JL_Co_4	1643	367	86.04	13.2	22.34
SB_sbin_3_29	2104	HMR_S11_13_12	2321	1066	89.56	8.79	50.67
SB_sbin_3_29	2104	7043_bin.39_VGIX01	2204	352	49.26	11.08	16.73
SB_sbin_3_29	2104	GCA_903928115.1_Planctomycetota_F1-120-MAGs118	3490	209	43.13	8.21	9.93
SB_sbin_3_29	2104	GCA_016867495.1_Eisenbacteria_VGJL01	2801	355	47.65	10.28	16.87
SB_sbin_3_29	2104	G355_bin.58_Eisenbacteria	1584	179	47.57	11.54	11.3
SB_sbin_3_29	2104	7058_bin.3_VGIX01	2672	1012	88.37	9.91	48.1
SB_sbin_3_29	2104	70512_bin.38_JAGOBX01	1343	180	44.59	9.52	13.4
SB_sbin_3_29	2104	GCA_002693325.1_Latescibacterota_GCA-2693325	3011	188	44.37	9.35	8.94
SB_sbin_3_29	2104	GCA_001753675.2_Planctomycetota_Brocadia	2540	245	44.63	8.6	11.64
SB_sbin_3_29	2104	GCA_009691525.1_Latescibacterota__SICG01	3576	223	44.76	9.67	10.6
SB_sbin_3_29	2104	GCA_003235575.1_Eisenbacteria_SZUA-252	2464	283	47.8	10.12	13.45
SB_sbin_3_29	2104	GCA_900696535.1_Planctomycetota_CAADGM01	3398	245	44.04	8.32	11.64
SB_sbin_3_29	2104	SF_GA-4_9	2239	719	88.1	10.38	34.17
SB_sbin_3_29	2104	GCA_012729815.1_Planctomycetota_JAAYCJ01	4398	262	45.2	9.47	12.45
SB_sbin_3_29	2104	GCA_903921835.1_Eisenbacteria_CAIXRL01	4073	270	45.82	9.32	12.83
SB_sbin_3_29	2104	JL_Co_1	2637	525	80.36	13.7	24.95
SB_sbin_3_29	2104	GCA_016867395.1_Latescibacterota__SICG01	4693	250	45.15	9.62	11.88
SB_sbin_3_29	2104	GCA_009838845.1_Latescibacterota_VXRD01	5021	271	45.58	9.8	12.88
SB_sbin_3_29	2104	GCA_016223045.1_Eisenbacteria_JACRPT01	3127	348	47.58	9.96	16.54
SB_sbin_3_29	2104	GCA_009841115.1_Latescibacterota_GCA-2724215	5202	260	44.97	9.32	12.36
SB_sbin_3_29	2104	HMR3_6	2047	822	63.27	12.44	40.16
SB_sbin_3_29	2104	GCA_013360585.1_Planctomycetota_JABWBH01	3322	224	43.63	8.91	10.65
SB_sbin_3_29	2104	SF_Co_bin_44	1436	436	80.7	12.82	30.36
SB_sbin_3_29	2104	GCA_017368835.1_Planctomycetota_Scalindua_A	2964	264	44.56	8.83	12.55
SB_sbin_3_29	2104	7048_bin.30_VGIX01	2230	770	86.36	11.97	36.6
SB_sbin_3_29	2104	GCA_012270675.1_Latescibacterota_JAAXHW01	3319	257	46.55	9.37	12.21
SB_sbin_3_29	2104	HMR3_25	2402	1001	84.49	10.16	47.58
SB_sbin_3_29	2104	GCA_002714465.1_Latescibacterota_UBA2968	4695	241	45.63	9.59	11.45
SB_sbin_3_29	2104	GCA_009694805.1_Latescibacterota_SICM01	4214	275	46.88	9.98	13.07
SB_sbin_3_29	2104	GB53_bin51_VGIX01	2406	836	62.89	12.56	39.73
SB_sbin_3_29	2104	72410_bin.13_JABDJQ01	2507	287	48.88	10.7	13.64
SB_sbin_3_29	2104	GCA_014728125.1_VGIX01	2145	822	62.01	12.32	39.07
SB_sbin_3_29	2104	GCA_900232105.1_Planctomycetota_Kuenenia	4053	261	44.19	8.72	12.4
SB_sbin_3_29	2104	GCA_016350165.1_Planctomycetota_Poriferisphaera	4260	187	42.84	7.86	8.89
SB_sbin_3_29	2104	GCA_013140805.1_Eisenbacteria_JABFRW01	3198	291	47.15	10.04	13.83
SB_sbin_3_29	2104	HMR20_17	2433	899	88.5	10.67	42.73
SB_sbin_3_29	2104	GCA_016215625.1_Eisenbacteria_JACRIW01	3367	316	46.49	9.66	15.02
SB_sbin_3_29	2104	GCA_016710095.1_Eisenbacteria_JADJLL01	3699	279	46.9	10.18	13.26
SB_sbin_3_29	2104	G355_bin.45_VGIX01	1749	615	65.68	12.15	35.16
SB_sbin_3_29	2104	GCA_002726335.1_Latescibacterota_UBA8231	5241	265	44.86	9.43	12.6
SB_sbin_3_29	2104	GCA_014728245.1_VGIX01	2255	837	64.35	12.24	39.78
SB_sbin_3_29	2104	GCA_002725915.1_Latescibacterota_GCA-2725915	3234	191	45.55	9.69	9.08
SB_sbin_3_29	2104	GCA_903929765.1_Planctomycetota_CAIYVX01	3234	251	45.93	8.26	11.93
SB_sbin_3_29	2104	GCA_000296795.1_Planctomycetota_Jettenia	3602	280	44.21	8.79	13.31
SB_sbin_3_29	2104	GCA_003644715.1_Latescibacterota_MVCY01	2290	306	49.07	10.4	14.54
SB_sbin_3_29	2104	GCA_005893365.1_Eisenbacteria_WS_11	3408	261	47.44	9.83	12.4
SB_sbin_3_29	2104	GCA_007745435.1_Planctomycetota_Calycomorphotria	4325	191	42.76	8.48	9.08
SB_sbin_3_29	2104	GCA_016867725.1_VGIX01	1911	799	63.01	11.66	41.81
SB_sbin_3_29	2104	GCA_001780165.1_Eisenbacteria_RBG-16-71-46	3086	327	47.51	9.5	15.54
SB_sbin_3_29	2104	GCA_016928935.1_Eisenbacteria_JAFGJU01	1765	338	49.13	11.19	19.15
SB_sbin_3_29	2104	GCA_018645065.1_Planctomycetota_BS750m-G57	4362	233	44.35	8.7	11.07
SB_sbin_3_29	2104	GCA_002709665.1_Latescibacterota_GCA-2709665	4860	238	45.75	9.24	11.31
SB_sbin_3_29	2104	GCA_016867715.1_JABDJQ01_VGIW01	2807	364	48.93	10.14	17.3
SB_sbin_3_29	2104	GCA_002724215.1_Latescibacterota_GCA-2724215	5173	258	44.08	9.03	12.26
SB_sbin_3_29	2104	70512_bin.27_VGIX01	2388	916	89.1	9.25	43.54
SB_sbin_3_29	2104	7058_bin.7_Latescibacterota	3062	305	48.32	9.6	14.5
SB_sbin_3_29	2104	7055_bin.45_Latescibacterota	2645	276	48.5	9.72	13.12
SB_sbin_3_29	2104	SB_sbin_2_52	2400	976	88.83	9.22	46.39
SB_sbin_3_29	2104	GCA_903844735.1_Eisenbacteria_CAIMUX01	4354	382	46.82	10.1	18.16
SB_sbin_3_29	2104	GCA_002117005.1_Planctomycetota_Sedimentisphaera	2380	203	43.67	8.67	9.65
SB_sbin_3_29	2104	7058_bin.2_Latescibacterota	1209	213	47.41	9.72	17.62
SB_sbin_3_29	2104	GCA_014729815.1_Eisenbacteria_WJJG01	2916	376	48.35	10.43	17.87
SB_sbin_3_29	2104	G3515_bin.52_VGIX01	2665	534	66.86	15.94	25.38
GCA_005893225.1_Eisenbacteria_WS-3	2899	GCA_007859995.1_Planctomycetota_Scalindua	2774	351	43.32	9.28	12.65
GCA_005893225.1_Eisenbacteria_WS-3	2899	70512_bin.36_VGIX01	1928	485	47.38	9.67	25.16
GCA_005893225.1_Eisenbacteria_WS-3	2899	GCA_016215625.1_Eisenbacteria_CAIXRL01	3367	1320	61.52	12.18	45.53
GCA_005893225.1_Eisenbacteria_WS-3	2899	7245_bin.29_VGIX01	1885	250	46.33	8.96	13.26
GCA_005893225.1_Eisenbacteria_WS-3	2899	GCA_018831195.1_Eisenbacteria_JAHJDP01	4221	662	46.76	10.57	22.84
GCA_005893225.1_Eisenbacteria_WS-3	2899	GCA_005893275.1_Eisenbacteria_WS_6	2507	914	52.87	12.29	36.46
GCA_005893225.1_Eisenbacteria_WS-3	2899	GCA_011682385.1_Planctomycetota_JAACET01	2167	326	43.87	8.58	15.04
GCA_005893225.1_Eisenbacteria_WS-3	2899	HMR_S11_10_8	2098	419	47.52	9.88	19.97
GCA_005893225.1_Eisenbacteria_WS-3	2899	GCA_016782785.1_Planctomycetota_BS750m-G62	2140	283	45.39	9.33	13.22
GCA_005893225.1_Eisenbacteria_WS-3	2899	GCA_007136405.1_Latescibacterota_SLHA01	3418	394	45.25	9.66	13.59
GCA_005893225.1_Eisenbacteria_WS-3	2899	GCA_002070295.1_Latescibacterota_MWCZ01	3492	399	46.18	9.58	13.76
GCA_005893225.1_Eisenbacteria_WS-3	2899	GCA_009840005.1_Latescibacterota_GCA-2724215	5600	462	45.28	9.2	15.94
GCA_005893225.1_Eisenbacteria_WS-3	2899	7058_bin.63_Eisenbacteria	3343	548	47.83	10.38	18.9
GCA_005893225.1_Eisenbacteria_WS-3	2899	72410_bin.25_VGIX01	1535	314	46.46	9.38	20.46
GCA_005893225.1_Eisenbacteria_WS-3	2899	GCA_015169395.1_Planctomycetota_Humisphaera	5422	477	42.89	8.43	16.45
GCA_005893225.1_Eisenbacteria_WS-3	2899	GCA_002007645.1_Planctomycetota_Anaerohalosphaera	3500	341	42.76	8.14	11.76
GCA_005893225.1_Eisenbacteria_WS-3	2899	GCA_002433075.1_Latescibacterota_UBA6620	5526	484	45.91	9.83	16.7
GCA_005893225.1_Eisenbacteria_WS-3	2899	GCA_007571365.1_Latescibacterota_GCA-2724215	4717	416	45.43	9.4	14.35
GCA_005893225.1_Eisenbacteria_WS-3	2899	G352_bin.14_VGIX01	2038	300	48.36	9.95	14.72
GCA_005893225.1_Eisenbacteria_WS-3	2899	GCA_018660835.1_Latescibacterota_UBA12574	5991	519	44.63	9.45	17.9
GCA_005893225.1_Eisenbacteria_WS-3	2899	GCA_016235265.1_Eisenbacteria_JACRLI01	2891	880	52.29	11.82	30.44
GCA_005893225.1_Eisenbacteria_WS-3	2899	GCA_014207595.1_Planctomycetota_Algisphaera	3512	398	42.3	8.12	13.73
GCA_005893225.1_Eisenbacteria_WS-3	2899	7048_bin.44_VGIX01	1674	299	47.4	10.48	17.86
GCA_005893225.1_Eisenbacteria_WS-3	2899	GoM_D72_sbin1	2172	251	46.2	9.53	11.56
GCA_005893225.1_Eisenbacteria_WS-3	2899	GCA_005893165.1_Eisenbacteria_WS-7	2280	756	52.38	12.09	33.16
GCA_005893225.1_Eisenbacteria_WS-3	2899	GCA_016712505.1_Eisenbacteria_JADJQY01	5280	749	48.75	10.43	25.84
GCA_005893225.1_Eisenbacteria_WS-3	2899	GCA_016867695.1_Eisenbacteria_VGIY01	2532	460	48.43	10.38	18.17
GCA_005893225.1_Eisenbacteria_WS-3	2899	7058_bin.44_Eisenbacteria	2470	320	46.72	10.29	12.96
GCA_005893225.1_Eisenbacteria_WS-3	2899	GCA_018673255.1_Latescibacterota_UBA12574	6169	492	44.91	9.26	16.97
GCA_005893225.1_Eisenbacteria_WS-3	2899	7043_bin.32_Eisenbacteria	3114	557	47.76	10.2	19.21
GCA_005893225.1_Eisenbacteria_WS-3	2899	GCA_005893305.1_Eisenbacteria_WS_9	2392	859	52.36	12.2	35.91
GCA_005893225.1_Eisenbacteria_WS-3	2899	GCA_016187725.1_Latescibacterota__SICG01	4847	514	45.78	9.29	17.73
GCA_005893225.1_Eisenbacteria_WS-3	2899	GCA_003644735.1_Latescibacterota_B68-G9	1794	318	48.04	10.47	17.73
GCA_005893225.1_Eisenbacteria_WS-3	2899	72410_bin.23_Eisenbacteria	2099	277	47.23	10.11	13.2
GCA_005893225.1_Eisenbacteria_WS-3	2899	7244_bin.14_VGIX01	2193	253	46.65	9.74	11.54
GCA_005893225.1_Eisenbacteria_WS-3	2899	7055_bin.18_Eisenbacteria	2461	451	48.2	10.46	18.33
GCA_005893225.1_Eisenbacteria_WS-3	2899	7248_bin.21_VGIX01	1070	172	47.06	9.35	16.07
GCA_005893225.1_Eisenbacteria_WS-3	2899	GCA_903844735.1_Eisenbacteria_JAHJDP01	4354	689	48.3	10.93	23.77
GCA_005893225.1_Eisenbacteria_WS-3	2899	GCA_002718795.1_Latescibacterota_UBA12574	3345	298	44.47	9.2	10.28
GCA_005893225.1_Eisenbacteria_WS-3	2899	GCA_000403035.1_Latescibacterota_Latescibacter	1908	247	44.72	9.24	12.95
GCA_005893225.1_Eisenbacteria_WS-3	2899	7246_bin.4_VGIX01	3075	247	47.06	9.33	8.52
GCA_005893225.1_Eisenbacteria_WS-3	2899	7055_bin.3_VGIX01	2050	417	47.62	9.64	20.34
GCA_005893225.1_Eisenbacteria_WS-3	2899	HMR6_3	1408	180	48.57	10.65	12.78
GCA_005893225.1_Eisenbacteria_WS-3	2899	JL_Co_4	1643	166	47.53	9.38	10.1
GCA_005893225.1_Eisenbacteria_WS-3	2899	HMR_S11_13_12	2321	491	47.22	9.82	21.15
GCA_005893225.1_Eisenbacteria_WS-3	2899	7043_bin.39_VGIX01	2204	346	46.3	9.99	15.7
GCA_005893225.1_Eisenbacteria_WS-3	2899	GCA_903928115.1_Planctomycetota_F1-120-MAGs118	3490	457	44.56	8.48	15.76
GCA_005893225.1_Eisenbacteria_WS-3	2899	GCA_016867495.1_Eisenbacteria_VGJL01	2801	614	48.73	10.71	21.92
GCA_005893225.1_Eisenbacteria_WS-3	2899	G355_bin.58_Eisenbacteria	1584	247	47.79	10.53	15.59
GCA_005893225.1_Eisenbacteria_WS-3	2899	7058_bin.3_VGIX01	2672	446	47.33	9.54	16.69
GCA_005893225.1_Eisenbacteria_WS-3	2899	70512_bin.38_JAGOBX01	1343	203	42.31	8.31	15.12
GCA_005893225.1_Eisenbacteria_WS-3	2899	GCA_002693325.1_Latescibacterota_GCA-2693325	3011	344	44.2	9.19	11.87
GCA_005893225.1_Eisenbacteria_WS-3	2899	GCA_001753675.2_Planctomycetota_Brocadia	2540	423	44.04	9.05	16.65
GCA_005893225.1_Eisenbacteria_WS-3	2899	GCA_009691525.1_Latescibacterota__SICG01	3576	464	45.84	9.55	16.01
GCA_005893225.1_Eisenbacteria_WS-3	2899	GCA_003235575.1_Eisenbacteria_SZUA-252	2464	759	51.72	11.72	30.8
GCA_005893225.1_Eisenbacteria_WS-3	2899	GCA_900696535.1_Planctomycetota_CAADGM01	3398	440	44.93	8.41	15.18
GCA_005893225.1_Eisenbacteria_WS-3	2899	SF_GA-4_9	2239	343	47.46	9.82	15.32
GCA_005893225.1_Eisenbacteria_WS-3	2899	GCA_012729815.1_Planctomycetota_JAAYCJ01	4398	428	43.72	8.45	14.76
GCA_005893225.1_Eisenbacteria_WS-3	2899	GCA_903921835.1_Eisenbacteria_CAIXRL01	4073	1096	61.08	12.03	37.81
GCA_005893225.1_Eisenbacteria_WS-3	2899	JL_Co_1	2637	188	46.66	9.85	7.13
GCA_005893225.1_Eisenbacteria_WS-3	2899	GCA_016867395.1_Latescibacterota__SICG01	4693	512	46.05	9.34	17.66
GCA_005893225.1_Eisenbacteria_WS-3	2899	GCA_009838845.1_Latescibacterota_VXRD01	5021	460	45.62	9.49	15.87
GCA_005893225.1_Eisenbacteria_WS-3	2899	GCA_016223045.1_Eisenbacteria_JACRPT01	3127	1414	66.9	12.52	48.78
GCA_005893225.1_Eisenbacteria_WS-3	2899	GCA_009841115.1_Latescibacterota_GCA-2724215	5202	453	45.83	9.13	15.63
GCA_005893225.1_Eisenbacteria_WS-3	2899	HMR3_6	2047	463	47.29	9.97	22.62
GCA_005893225.1_Eisenbacteria_WS-3	2899	GCA_013360585.1_Planctomycetota_JABWBH01	3322	434	44.33	8.3	14.97
GCA_005893225.1_Eisenbacteria_WS-3	2899	SF_Co_bin_44	1436	166	47.82	9.55	11.56
GCA_005893225.1_Eisenbacteria_WS-3	2899	GCA_017368835.1_Planctomycetota_Scalindua_A	2964	441	43.99	8.91	15.21
GCA_005893225.1_Eisenbacteria_WS-3	2899	7048_bin.30_VGIX01	2230	310	46.26	9.71	13.9
GCA_005893225.1_Eisenbacteria_WS-3	2899	GCA_012270675.1_Latescibacterota_JAAXHW01	3319	454	46.47	9.73	15.66
GCA_005893225.1_Eisenbacteria_WS-3	2899	HMR3_25	2402	468	47.54	9.57	19.48
GCA_005893225.1_Eisenbacteria_WS-3	2899	GCA_002714465.1_Latescibacterota_UBA2968	4695	468	45.69	9.67	16.14
GCA_005893225.1_Eisenbacteria_WS-3	2899	GCA_009694805.1_Latescibacterota_SICM01	4214	554	47.15	10.1	19.11
GCA_005893225.1_Eisenbacteria_WS-3	2899	GB53_bin51_VGIX01	2406	446	46.43	9.6	18.54
GCA_005893225.1_Eisenbacteria_WS-3	2899	72410_bin.13_JABDJQ01	2507	360	48.2	10.61	14.36
GCA_005893225.1_Eisenbacteria_WS-3	2899	GCA_014728125.1_VGIX01	2145	484	47.66	9.59	22.56
GCA_005893225.1_Eisenbacteria_WS-3	2899	GCA_900232105.1_Planctomycetota_Kuenenia	4053	433	44.17	9.01	14.94
GCA_005893225.1_Eisenbacteria_WS-3	2899	GCA_016350165.1_Planctomycetota_Poriferisphaera	4260	392	42.25	8.53	13.52
GCA_005893225.1_Eisenbacteria_WS-3	2899	GCA_013140805.1_Eisenbacteria_JABFRW01	3198	1279	62.8	12.82	44.12
GCA_005893225.1_Eisenbacteria_WS-3	2899	HMR20_17	2433	398	47.73	9.95	16.36
GCA_005893225.1_Eisenbacteria_WS-3	2899	GCA_016215625.1_Eisenbacteria_JACRIW01	3367	1320	61.52	12.18	45.53
GCA_005893225.1_Eisenbacteria_WS-3	2899	GCA_016710095.1_Eisenbacteria_JADJLL01	3699	1190	61.23	12.63	41.05
GCA_005893225.1_Eisenbacteria_WS-3	2899	G355_bin.45_VGIX01	1749	336	46.69	9.25	19.21
GCA_005893225.1_Eisenbacteria_WS-3	2899	GCA_002726335.1_Latescibacterota_UBA8231	5241	463	45.12	9.18	15.97
GCA_005893225.1_Eisenbacteria_WS-3	2899	GCA_014728245.1_VGIX01	2255	489	47.52	9.92	21.69
GCA_005893225.1_Eisenbacteria_WS-3	2899	GCA_002725915.1_Latescibacterota_GCA-2725915	3234	376	44.9	9.47	12.97
GCA_005893225.1_Eisenbacteria_WS-3	2899	GCA_903929765.1_Planctomycetota_CAIYVX01	3234	417	44.7	8.63	14.38
GCA_005893225.1_Eisenbacteria_WS-3	2899	GCA_000296795.1_Planctomycetota_Jettenia	3602	454	43.62	8.97	15.66
GCA_005893225.1_Eisenbacteria_WS-3	2899	GCA_003644715.1_Latescibacterota_MVCY01	2290	389	47.88	9.79	16.99
GCA_005893225.1_Eisenbacteria_WS-3	2899	GCA_005893365.1_Eisenbacteria_WS_11	3408	1260	65.31	12.54	43.46
GCA_005893225.1_Eisenbacteria_WS-3	2899	GCA_007745435.1_Planctomycetota_Calycomorphotria	4325	412	42.96	8.47	14.21
GCA_005893225.1_Eisenbacteria_WS-3	2899	GCA_016867725.1_VGIX01	1911	482	48.45	9.65	25.22
GCA_005893225.1_Eisenbacteria_WS-3	2899	GCA_001780165.1_Eisenbacteria_RBG-16-71-46	3086	1410	67.59	11.92	48.64
GCA_005893225.1_Eisenbacteria_WS-3	2899	GCA_016928935.1_Eisenbacteria_JAFGJU01	1765	549	50.24	11.29	31.1
GCA_005893225.1_Eisenbacteria_WS-3	2899	GCA_018645065.1_Planctomycetota_BS750m-G57	4362	321	43.52	8.35	11.07
GCA_005893225.1_Eisenbacteria_WS-3	2899	GCA_002709665.1_Latescibacterota_GCA-2709665	4860	457	45.56	9.55	15.76
GCA_005893225.1_Eisenbacteria_WS-3	2899	GCA_016867715.1_JABDJQ01_VGIW01	2807	610	48.14	10.44	21.73
GCA_005893225.1_Eisenbacteria_WS-3	2899	GCA_002724215.1_Latescibacterota_GCA-2724215	5173	459	45.72	9.3	15.83
GCA_005893225.1_Eisenbacteria_WS-3	2899	70512_bin.27_VGIX01	2388	405	46.22	8.77	16.96
GCA_005893225.1_Eisenbacteria_WS-3	2899	7058_bin.7_Latescibacterota	3062	437	47.33	9.82	15.07
GCA_005893225.1_Eisenbacteria_WS-3	2899	7055_bin.45_Latescibacterota	2645	369	47.15	9.91	13.95
GCA_005893225.1_Eisenbacteria_WS-3	2899	SB_sbin_2_52	2400	452	47.3	9.83	18.83
GCA_005893225.1_Eisenbacteria_WS-3	2899	GCA_903844735.1_Eisenbacteria_CAIMUX01	4354	689	48.3	10.93	23.77
GCA_005893225.1_Eisenbacteria_WS-3	2899	GCA_002117005.1_Planctomycetota_Sedimentisphaera	2380	299	42.62	8.43	12.56
GCA_005893225.1_Eisenbacteria_WS-3	2899	7058_bin.2_Latescibacterota	1209	262	46.54	9.27	21.67
GCA_005893225.1_Eisenbacteria_WS-3	2899	GCA_014729815.1_Eisenbacteria_WJJG01	2916	514	47.64	10.42	17.73
GCA_005893225.1_Eisenbacteria_WS-3	2899	G3515_bin.52_VGIX01	2665	238	46.92	9.76	8.93
GCA_007859995.1_Planctomycetota_Scalindua	2774	70512_bin.36_VGIX01	1928	342	44.51	9.14	17.74
GCA_007859995.1_Planctomycetota_Scalindua	2774	GCA_016215625.1_Eisenbacteria_CAIXRL01	3367	386	42.71	8.93	13.91
GCA_007859995.1_Planctomycetota_Scalindua	2774	7245_bin.29_VGIX01	1885	170	43.31	8.66	9.02
GCA_007859995.1_Planctomycetota_Scalindua	2774	GCA_018831195.1_Eisenbacteria_JAHJDP01	4221	463	44.15	9.76	16.69
GCA_007859995.1_Planctomycetota_Scalindua	2774	GCA_005893275.1_Eisenbacteria_WS_6	2507	385	44.4	9.6	15.36
GCA_007859995.1_Planctomycetota_Scalindua	2774	GCA_011682385.1_Planctomycetota_JAACET01	2167	380	46.73	10.18	17.54
GCA_007859995.1_Planctomycetota_Scalindua	2774	HMR_S11_10_8	2098	293	45.05	9.45	13.97
GCA_007859995.1_Planctomycetota_Scalindua	2774	GCA_016782785.1_Planctomycetota_BS750m-G62	2140	339	46.65	10.34	15.84
GCA_007859995.1_Planctomycetota_Scalindua	2774	GCA_007136405.1_Latescibacterota_SLHA01	3418	374	44.01	9.29	13.48
GCA_007859995.1_Planctomycetota_Scalindua	2774	GCA_002070295.1_Latescibacterota_MWCZ01	3492	338	44.25	9.15	12.18
GCA_007859995.1_Planctomycetota_Scalindua	2774	GCA_009840005.1_Latescibacterota_GCA-2724215	5600	426	44.61	9.79	15.36
GCA_007859995.1_Planctomycetota_Scalindua	2774	7058_bin.63_Eisenbacteria	3343	380	43.45	8.82	13.7
GCA_007859995.1_Planctomycetota_Scalindua	2774	72410_bin.25_VGIX01	1535	211	43.93	9.69	13.75
GCA_007859995.1_Planctomycetota_Scalindua	2774	GCA_015169395.1_Planctomycetota_Humisphaera	5422	454	44.64	9.32	16.37
GCA_007859995.1_Planctomycetota_Scalindua	2774	GCA_002007645.1_Planctomycetota_Anaerohalosphaera	3500	459	46.53	9.77	16.55
GCA_007859995.1_Planctomycetota_Scalindua	2774	GCA_002433075.1_Latescibacterota_UBA6620	5526	424	44.58	9.28	15.28
GCA_007859995.1_Planctomycetota_Scalindua	2774	GCA_007571365.1_Latescibacterota_GCA-2724215	4717	383	44.42	9.58	13.81
GCA_007859995.1_Planctomycetota_Scalindua	2774	G352_bin.14_VGIX01	2038	216	44.75	9.48	10.6
GCA_007859995.1_Planctomycetota_Scalindua	2774	GCA_018660835.1_Latescibacterota_UBA12574	5991	451	43.75	9.19	16.26
GCA_007859995.1_Planctomycetota_Scalindua	2774	GCA_016235265.1_Eisenbacteria_JACRLI01	2891	392	43.89	9.43	14.13
GCA_007859995.1_Planctomycetota_Scalindua	2774	GCA_014207595.1_Planctomycetota_Algisphaera	3512	410	44.11	9.04	14.78
GCA_007859995.1_Planctomycetota_Scalindua	2774	7048_bin.44_VGIX01	1674	230	44.67	9.41	13.74
GCA_007859995.1_Planctomycetota_Scalindua	2774	GoM_D72_sbin1	2172	175	43.18	9.01	8.06
GCA_007859995.1_Planctomycetota_Scalindua	2774	GCA_005893165.1_Eisenbacteria_WS-7	2280	312	44.44	9.58	13.68
GCA_007859995.1_Planctomycetota_Scalindua	2774	GCA_016712505.1_Eisenbacteria_JADJQY01	5280	407	44.07	9.27	14.67
GCA_007859995.1_Planctomycetota_Scalindua	2774	GCA_016867695.1_Eisenbacteria_VGIY01	2532	306	43.39	8.83	12.09
GCA_007859995.1_Planctomycetota_Scalindua	2774	7058_bin.44_Eisenbacteria	2470	211	43.8	9.77	8.54
GCA_007859995.1_Planctomycetota_Scalindua	2774	GCA_018673255.1_Latescibacterota_UBA12574	6169	440	43.68	9.34	15.86
GCA_007859995.1_Planctomycetota_Scalindua	2774	7043_bin.32_Eisenbacteria	3114	381	43.34	8.97	13.73
GCA_007859995.1_Planctomycetota_Scalindua	2774	GCA_005893305.1_Eisenbacteria_WS_9	2392	354	44.57	9.83	14.8
GCA_007859995.1_Planctomycetota_Scalindua	2774	GCA_016187725.1_Latescibacterota__SICG01	4847	435	44.37	9.29	15.68
GCA_007859995.1_Planctomycetota_Scalindua	2774	GCA_003644735.1_Latescibacterota_B68-G9	1794	336	45.16	9.45	18.73
GCA_007859995.1_Planctomycetota_Scalindua	2774	72410_bin.23_Eisenbacteria	2099	188	43.66	9.82	8.96
GCA_007859995.1_Planctomycetota_Scalindua	2774	7244_bin.14_VGIX01	2193	177	43.86	9.21	8.07
GCA_007859995.1_Planctomycetota_Scalindua	2774	7055_bin.18_Eisenbacteria	2461	308	43.46	8.53	12.52
GCA_007859995.1_Planctomycetota_Scalindua	2774	7248_bin.21_VGIX01	1070	117	43.91	8.83	10.93
GCA_007859995.1_Planctomycetota_Scalindua	2774	GCA_903844735.1_Eisenbacteria_JAHJDP01	4354	422	43.77	9.19	15.21
GCA_007859995.1_Planctomycetota_Scalindua	2774	GCA_002718795.1_Latescibacterota_UBA12574	3345	283	42.99	9.19	10.2
GCA_007859995.1_Planctomycetota_Scalindua	2774	GCA_000403035.1_Latescibacterota_Latescibacter	1908	260	44.85	9.18	13.63
GCA_007859995.1_Planctomycetota_Scalindua	2774	7246_bin.4_VGIX01	3075	176	44.32	9.31	6.34
GCA_007859995.1_Planctomycetota_Scalindua	2774	7055_bin.3_VGIX01	2050	294	43.82	9.04	14.34
GCA_007859995.1_Planctomycetota_Scalindua	2774	HMR6_3	1408	127	44.81	9.28	9.02
GCA_007859995.1_Planctomycetota_Scalindua	2774	JL_Co_4	1643	99	43.02	7.87	6.03
GCA_007859995.1_Planctomycetota_Scalindua	2774	HMR_S11_13_12	2321	330	44.71	8.9	14.22
GCA_007859995.1_Planctomycetota_Scalindua	2774	7043_bin.39_VGIX01	2204	269	44.34	9.24	12.21
GCA_007859995.1_Planctomycetota_Scalindua	2774	GCA_903928115.1_Planctomycetota_F1-120-MAGs118	3490	378	43.65	9.65	13.63
GCA_007859995.1_Planctomycetota_Scalindua	2774	GCA_016867495.1_Eisenbacteria_VGJL01	2801	365	43.32	9.16	13.16
GCA_007859995.1_Planctomycetota_Scalindua	2774	G355_bin.58_Eisenbacteria	1584	161	44.1	9.25	10.16
GCA_007859995.1_Planctomycetota_Scalindua	2774	7058_bin.3_VGIX01	2672	324	44.17	9.22	12.13
GCA_007859995.1_Planctomycetota_Scalindua	2774	70512_bin.38_JAGOBX01	1343	224	42.3	8.14	16.68
GCA_007859995.1_Planctomycetota_Scalindua	2774	GCA_002693325.1_Latescibacterota_GCA-2693325	3011	350	43.79	8.9	12.62
GCA_007859995.1_Planctomycetota_Scalindua	2774	GCA_001753675.2_Planctomycetota_Brocadia	2540	874	56.69	12.05	34.41
GCA_007859995.1_Planctomycetota_Scalindua	2774	GCA_009691525.1_Latescibacterota__SICG01	3576	373	43.81	9.38	13.45
GCA_007859995.1_Planctomycetota_Scalindua	2774	GCA_003235575.1_Eisenbacteria_SZUA-252	2464	336	44.68	9.59	13.64
GCA_007859995.1_Planctomycetota_Scalindua	2774	GCA_900696535.1_Planctomycetota_CAADGM01	3398	405	45.38	10.08	14.6
GCA_007859995.1_Planctomycetota_Scalindua	2774	SF_GA-4_9	2239	232	43.98	8.88	10.36
GCA_007859995.1_Planctomycetota_Scalindua	2774	GCA_012729815.1_Planctomycetota_JAAYCJ01	4398	467	45.89	9.81	16.83
GCA_007859995.1_Planctomycetota_Scalindua	2774	GCA_903921835.1_Eisenbacteria_CAIXRL01	4073	337	41.87	8.38	12.15
GCA_007859995.1_Planctomycetota_Scalindua	2774	JL_Co_1	2637	117	43.86	10.39	4.44
GCA_007859995.1_Planctomycetota_Scalindua	2774	GCA_016867395.1_Latescibacterota__SICG01	4693	419	43.8	9.31	15.1
GCA_007859995.1_Planctomycetota_Scalindua	2774	GCA_009838845.1_Latescibacterota_VXRD01	5021	433	45.78	9.6	15.61
GCA_007859995.1_Planctomycetota_Scalindua	2774	GCA_016223045.1_Eisenbacteria_JACRPT01	3127	401	43.11	9.12	14.46
GCA_007859995.1_Planctomycetota_Scalindua	2774	GCA_009841115.1_Latescibacterota_GCA-2724215	5202	405	44.43	9.76	14.6
GCA_007859995.1_Planctomycetota_Scalindua	2774	HMR3_6	2047	336	44.88	9.57	16.41
GCA_007859995.1_Planctomycetota_Scalindua	2774	GCA_013360585.1_Planctomycetota_JABWBH01	3322	412	44.22	9.34	14.85
GCA_007859995.1_Planctomycetota_Scalindua	2774	SF_Co_bin_44	1436	111	44.81	9.75	7.73
GCA_007859995.1_Planctomycetota_Scalindua	2774	GCA_017368835.1_Planctomycetota_Scalindua_A	2964	1234	69.95	12.47	44.48
GCA_007859995.1_Planctomycetota_Scalindua	2774	7048_bin.30_VGIX01	2230	208	42.76	8.54	9.33
GCA_007859995.1_Planctomycetota_Scalindua	2774	GCA_012270675.1_Latescibacterota_JAAXHW01	3319	392	45.2	8.95	14.13
GCA_007859995.1_Planctomycetota_Scalindua	2774	HMR3_25	2402	343	44.65	9.48	14.28
GCA_007859995.1_Planctomycetota_Scalindua	2774	GCA_002714465.1_Latescibacterota_UBA2968	4695	411	44.78	9.38	14.82
GCA_007859995.1_Planctomycetota_Scalindua	2774	GCA_009694805.1_Latescibacterota_SICM01	4214	446	45.63	9.76	16.08
GCA_007859995.1_Planctomycetota_Scalindua	2774	GB53_bin51_VGIX01	2406	337	44.12	9.32	14.01
GCA_007859995.1_Planctomycetota_Scalindua	2774	72410_bin.13_JABDJQ01	2507	271	44.31	9.26	10.81
GCA_007859995.1_Planctomycetota_Scalindua	2774	GCA_014728125.1_VGIX01	2145	342	44.51	9.13	15.94
GCA_007859995.1_Planctomycetota_Scalindua	2774	GCA_900232105.1_Planctomycetota_Kuenenia	4053	1064	57.57	12.73	38.36
GCA_007859995.1_Planctomycetota_Scalindua	2774	GCA_016350165.1_Planctomycetota_Poriferisphaera	4260	443	44.29	9.39	15.97
GCA_007859995.1_Planctomycetota_Scalindua	2774	GCA_013140805.1_Eisenbacteria_JABFRW01	3198	365	43.82	9.39	13.16
GCA_007859995.1_Planctomycetota_Scalindua	2774	HMR20_17	2433	278	44.85	9.68	11.43
GCA_007859995.1_Planctomycetota_Scalindua	2774	GCA_016215625.1_Eisenbacteria_JACRIW01	3367	386	42.71	8.93	13.91
GCA_007859995.1_Planctomycetota_Scalindua	2774	GCA_016710095.1_Eisenbacteria_JADJLL01	3699	364	43.24	9.38	13.12
GCA_007859995.1_Planctomycetota_Scalindua	2774	G355_bin.45_VGIX01	1749	225	44.41	8.45	12.86
GCA_007859995.1_Planctomycetota_Scalindua	2774	GCA_002726335.1_Latescibacterota_UBA8231	5241	385	44.09	9.39	13.88
GCA_007859995.1_Planctomycetota_Scalindua	2774	GCA_014728245.1_VGIX01	2255	332	44.6	8.93	14.72
GCA_007859995.1_Planctomycetota_Scalindua	2774	GCA_002725915.1_Latescibacterota_GCA-2725915	3234	313	43.87	9.34	11.28
GCA_007859995.1_Planctomycetota_Scalindua	2774	GCA_903929765.1_Planctomycetota_CAIYVX01	3234	497	46.87	9.93	17.92
GCA_007859995.1_Planctomycetota_Scalindua	2774	GCA_000296795.1_Planctomycetota_Jettenia	3602	972	57.12	12.47	35.04
GCA_007859995.1_Planctomycetota_Scalindua	2774	GCA_003644715.1_Latescibacterota_MVCY01	2290	397	45.57	9.65	17.34
GCA_007859995.1_Planctomycetota_Scalindua	2774	GCA_005893365.1_Eisenbacteria_WS_11	3408	304	42.5	8.89	10.96
GCA_007859995.1_Planctomycetota_Scalindua	2774	GCA_007745435.1_Planctomycetota_Calycomorphotria	4325	456	44.98	9.47	16.44
GCA_007859995.1_Planctomycetota_Scalindua	2774	GCA_016867725.1_VGIX01	1911	324	44.02	9	16.95
GCA_007859995.1_Planctomycetota_Scalindua	2774	GCA_001780165.1_Eisenbacteria_RBG-16-71-46	3086	404	43.3	9.23	14.56
GCA_007859995.1_Planctomycetota_Scalindua	2774	GCA_016928935.1_Eisenbacteria_JAFGJU01	1765	329	44.49	9.2	18.64
GCA_007859995.1_Planctomycetota_Scalindua	2774	GCA_018645065.1_Planctomycetota_BS750m-G57	4362	447	45.78	9.41	16.11
GCA_007859995.1_Planctomycetota_Scalindua	2774	GCA_002709665.1_Latescibacterota_GCA-2709665	4860	403	44.78	8.94	14.53
GCA_007859995.1_Planctomycetota_Scalindua	2774	GCA_016867715.1_JABDJQ01_VGIW01	2807	402	44.61	9.4	14.49
GCA_007859995.1_Planctomycetota_Scalindua	2774	GCA_002724215.1_Latescibacterota_GCA-2724215	5173	391	44.23	9.68	14.1
GCA_007859995.1_Planctomycetota_Scalindua	2774	70512_bin.27_VGIX01	2388	269	43.66	8.54	11.26
GCA_007859995.1_Planctomycetota_Scalindua	2774	7058_bin.7_Latescibacterota	3062	433	46.71	9.68	15.61
GCA_007859995.1_Planctomycetota_Scalindua	2774	7055_bin.45_Latescibacterota	2645	365	46.19	9.15	13.8
GCA_007859995.1_Planctomycetota_Scalindua	2774	SB_sbin_2_52	2400	308	44.44	9.72	12.83
GCA_007859995.1_Planctomycetota_Scalindua	2774	GCA_903844735.1_Eisenbacteria_CAIMUX01	4354	422	43.77	9.19	15.21
GCA_007859995.1_Planctomycetota_Scalindua	2774	GCA_002117005.1_Planctomycetota_Sedimentisphaera	2380	393	46.39	9.98	16.51
GCA_007859995.1_Planctomycetota_Scalindua	2774	7058_bin.2_Latescibacterota	1209	254	45.93	9.35	21.01
GCA_007859995.1_Planctomycetota_Scalindua	2774	GCA_014729815.1_Eisenbacteria_WJJG01	2916	357	44.16	9.39	12.87
GCA_007859995.1_Planctomycetota_Scalindua	2774	G3515_bin.52_VGIX01	2665	183	44.82	9.82	6.87
70512_bin.36_VGIX01	1928	GCA_016215625.1_Eisenbacteria_CAIXRL01	3367	547	46.85	9.75	28.37
70512_bin.36_VGIX01	1928	7245_bin.29_VGIX01	1885	650	63.03	11.94	34.48
70512_bin.36_VGIX01	1928	GCA_018831195.1_Eisenbacteria_JAHJDP01	4221	656	46.53	10.43	34.02
70512_bin.36_VGIX01	1928	GCA_005893275.1_Eisenbacteria_WS_6	2507	539	48.13	9.97	27.96
70512_bin.36_VGIX01	1928	GCA_011682385.1_Planctomycetota_JAACET01	2167	374	44.19	8.73	19.4
70512_bin.36_VGIX01	1928	HMR_S11_10_8	2098	1372	88.42	7.34	71.16
70512_bin.36_VGIX01	1928	GCA_016782785.1_Planctomycetota_BS750m-G62	2140	327	45.8	8.81	16.96
70512_bin.36_VGIX01	1928	GCA_007136405.1_Latescibacterota_SLHA01	3418	391	45.54	9.06	20.28
70512_bin.36_VGIX01	1928	GCA_002070295.1_Latescibacterota_MWCZ01	3492	405	45.81	9.43	21.01
70512_bin.36_VGIX01	1928	GCA_009840005.1_Latescibacterota_GCA-2724215	5600	435	45.19	9.14	22.56
70512_bin.36_VGIX01	1928	7058_bin.63_Eisenbacteria	3343	635	48.26	10.7	32.94
70512_bin.36_VGIX01	1928	72410_bin.25_VGIX01	1535	871	62.23	12.09	56.74
70512_bin.36_VGIX01	1928	GCA_015169395.1_Planctomycetota_Humisphaera	5422	344	42.72	8.09	17.84
70512_bin.36_VGIX01	1928	GCA_002007645.1_Planctomycetota_Anaerohalosphaera	3500	399	43.69	8.37	20.7
70512_bin.36_VGIX01	1928	GCA_002433075.1_Latescibacterota_UBA6620	5526	443	46	9.55	22.98
70512_bin.36_VGIX01	1928	GCA_007571365.1_Latescibacterota_GCA-2724215	4717	387	45.13	9.17	20.07
70512_bin.36_VGIX01	1928	G352_bin.14_VGIX01	2038	746	62.75	12.19	38.69
70512_bin.36_VGIX01	1928	GCA_018660835.1_Latescibacterota_UBA12574	5991	446	44.74	9.29	23.13
70512_bin.36_VGIX01	1928	GCA_016235265.1_Eisenbacteria_JACRLI01	2891	589	47.18	10.17	30.55
70512_bin.36_VGIX01	1928	GCA_014207595.1_Planctomycetota_Algisphaera	3512	310	42.13	7.96	16.08
70512_bin.36_VGIX01	1928	7048_bin.44_VGIX01	1674	426	49.19	10.32	25.45
70512_bin.36_VGIX01	1928	GoM_D72_sbin1	2172	751	62.84	13.11	38.95
70512_bin.36_VGIX01	1928	GCA_005893165.1_Eisenbacteria_WS-7	2280	456	47.73	10.22	23.65
70512_bin.36_VGIX01	1928	GCA_016712505.1_Eisenbacteria_JADJQY01	5280	527	46.54	9.83	27.33
70512_bin.36_VGIX01	1928	GCA_016867695.1_Eisenbacteria_VGIY01	2532	487	47.72	10.22	25.26
70512_bin.36_VGIX01	1928	7058_bin.44_Eisenbacteria	2470	332	47.93	11.03	17.22
70512_bin.36_VGIX01	1928	GCA_018673255.1_Latescibacterota_UBA12574	6169	452	44.7	9.36	23.44
70512_bin.36_VGIX01	1928	7043_bin.32_Eisenbacteria	3114	572	47.09	9.96	29.67
70512_bin.36_VGIX01	1928	GCA_005893305.1_Eisenbacteria_WS_9	2392	524	47.68	10.04	27.18
70512_bin.36_VGIX01	1928	GCA_016187725.1_Latescibacterota__SICG01	4847	420	46.15	8.91	21.78
70512_bin.36_VGIX01	1928	GCA_003644735.1_Latescibacterota_B68-G9	1794	372	48.64	9.75	20.74
70512_bin.36_VGIX01	1928	72410_bin.23_Eisenbacteria	2099	307	47.17	9.23	15.92
70512_bin.36_VGIX01	1928	7244_bin.14_VGIX01	2193	738	62.27	12.17	38.28
70512_bin.36_VGIX01	1928	7055_bin.18_Eisenbacteria	2461	491	48.17	10.24	25.47
70512_bin.36_VGIX01	1928	7248_bin.21_VGIX01	1070	416	63.23	12.59	38.88
70512_bin.36_VGIX01	1928	GCA_903844735.1_Eisenbacteria_JAHJDP01	4354	594	46.91	9.95	30.81
70512_bin.36_VGIX01	1928	GCA_002718795.1_Latescibacterota_UBA12574	3345	267	44.31	8.83	13.85
70512_bin.36_VGIX01	1928	GCA_000403035.1_Latescibacterota_Latescibacter	1908	319	46.18	9.41	16.72
70512_bin.36_VGIX01	1928	7246_bin.4_VGIX01	3075	660	61.56	12.41	34.23
70512_bin.36_VGIX01	1928	7055_bin.3_VGIX01	2050	1112	63.26	12.31	57.68
70512_bin.36_VGIX01	1928	HMR6_3	1408	458	63.33	13.18	32.53
70512_bin.36_VGIX01	1928	JL_Co_4	1643	376	63.71	12.31	22.88
70512_bin.36_VGIX01	1928	HMR_S11_13_12	2321	1421	64.15	13.17	73.7
70512_bin.36_VGIX01	1928	7043_bin.39_VGIX01	2204	510	48.94	10.35	26.45
70512_bin.36_VGIX01	1928	GCA_903928115.1_Planctomycetota_F1-120-MAGs118	3490	338	43.46	8.04	17.53
70512_bin.36_VGIX01	1928	GCA_016867495.1_Eisenbacteria_VGJL01	2801	549	47.07	9.75	28.48
70512_bin.36_VGIX01	1928	G355_bin.58_Eisenbacteria	1584	263	47.59	10.29	16.6
70512_bin.36_VGIX01	1928	7058_bin.3_VGIX01	2672	1302	63.64	12.43	67.53
70512_bin.36_VGIX01	1928	70512_bin.38_JAGOBX01	1343	305	44.23	8.78	22.71
70512_bin.36_VGIX01	1928	GCA_002693325.1_Latescibacterota_GCA-2693325	3011	327	44.66	8.91	16.96
70512_bin.36_VGIX01	1928	GCA_001753675.2_Planctomycetota_Brocadia	2540	433	44.7	8.59	22.46
70512_bin.36_VGIX01	1928	GCA_009691525.1_Latescibacterota__SICG01	3576	355	45.82	9.27	18.41
70512_bin.36_VGIX01	1928	GCA_003235575.1_Eisenbacteria_SZUA-252	2464	498	47.47	10.31	25.83
70512_bin.36_VGIX01	1928	GCA_900696535.1_Planctomycetota_CAADGM01	3398	385	44.11	8.23	19.97
70512_bin.36_VGIX01	1928	SF_GA-4_9	2239	864	63.91	12.42	44.81
70512_bin.36_VGIX01	1928	GCA_012729815.1_Planctomycetota_JAAYCJ01	4398	403	44.91	8.72	20.9
70512_bin.36_VGIX01	1928	GCA_903921835.1_Eisenbacteria_CAIXRL01	4073	445	46.25	9.26	23.08
70512_bin.36_VGIX01	1928	JL_Co_1	2637	550	61.3	13.32	28.53
70512_bin.36_VGIX01	1928	GCA_016867395.1_Latescibacterota__SICG01	4693	412	46.01	9.39	21.37
70512_bin.36_VGIX01	1928	GCA_009838845.1_Latescibacterota_VXRD01	5021	441	46.12	9.82	22.87
70512_bin.36_VGIX01	1928	GCA_016223045.1_Eisenbacteria_JACRPT01	3127	580	47.28	9.69	30.08
70512_bin.36_VGIX01	1928	GCA_009841115.1_Latescibacterota_GCA-2724215	5202	423	45.45	9.17	21.94
70512_bin.36_VGIX01	1928	HMR3_6	2047	1492	86.27	7.93	77.39
70512_bin.36_VGIX01	1928	GCA_013360585.1_Planctomycetota_JABWBH01	3322	366	43.26	8.48	18.98
70512_bin.36_VGIX01	1928	SF_Co_bin_44	1436	507	61.35	13	35.31
70512_bin.36_VGIX01	1928	GCA_017368835.1_Planctomycetota_Scalindua_A	2964	439	44.9	9	22.77
70512_bin.36_VGIX01	1928	7048_bin.30_VGIX01	2230	901	62.09	12.53	46.73
70512_bin.36_VGIX01	1928	GCA_012270675.1_Latescibacterota_JAAXHW01	3319	449	46.77	9.59	23.29
70512_bin.36_VGIX01	1928	HMR3_25	2402	1369	63.54	12.53	71.01
70512_bin.36_VGIX01	1928	GCA_002714465.1_Latescibacterota_UBA2968	4695	433	45.8	9.44	22.46
70512_bin.36_VGIX01	1928	GCA_009694805.1_Latescibacterota_SICM01	4214	464	46.93	9.96	24.07
70512_bin.36_VGIX01	1928	GB53_bin51_VGIX01	2406	1438	83.46	8.91	74.59
70512_bin.36_VGIX01	1928	72410_bin.13_JABDJQ01	2507	418	49.42	10.79	21.68
70512_bin.36_VGIX01	1928	GCA_014728125.1_VGIX01	2145	1313	61.5	12.11	68.1
70512_bin.36_VGIX01	1928	GCA_900232105.1_Planctomycetota_Kuenenia	4053	449	44.54	8.44	23.29
70512_bin.36_VGIX01	1928	GCA_016350165.1_Planctomycetota_Poriferisphaera	4260	319	42.58	7.98	16.55
70512_bin.36_VGIX01	1928	GCA_013140805.1_Eisenbacteria_JABFRW01	3198	523	47.11	10.09	27.13
70512_bin.36_VGIX01	1928	HMR20_17	2433	1132	63.19	12.68	58.71
70512_bin.36_VGIX01	1928	GCA_016215625.1_Eisenbacteria_JACRIW01	3367	547	46.85	9.75	28.37
70512_bin.36_VGIX01	1928	GCA_016710095.1_Eisenbacteria_JADJLL01	3699	503	46.82	10.05	26.09
70512_bin.36_VGIX01	1928	G355_bin.45_VGIX01	1749	917	63.62	11.48	52.43
70512_bin.36_VGIX01	1928	GCA_002726335.1_Latescibacterota_UBA8231	5241	408	45.05	9.34	21.16
70512_bin.36_VGIX01	1928	GCA_014728245.1_VGIX01	2255	1253	62.59	11.8	64.99
70512_bin.36_VGIX01	1928	GCA_002725915.1_Latescibacterota_GCA-2725915	3234	330	44.92	9.47	17.12
70512_bin.36_VGIX01	1928	GCA_903929765.1_Planctomycetota_CAIYVX01	3234	404	45.07	8.39	20.95
70512_bin.36_VGIX01	1928	GCA_000296795.1_Planctomycetota_Jettenia	3602	455	44.83	8.5	23.6
70512_bin.36_VGIX01	1928	GCA_003644715.1_Latescibacterota_MVCY01	2290	522	48.78	9.7	27.07
70512_bin.36_VGIX01	1928	GCA_005893365.1_Eisenbacteria_WS_11	3408	451	47.16	9.64	23.39
70512_bin.36_VGIX01	1928	GCA_007745435.1_Planctomycetota_Calycomorphotria	4325	339	43.22	8.4	17.58
70512_bin.36_VGIX01	1928	GCA_016867725.1_VGIX01	1911	1251	61.5	11.42	65.46
70512_bin.36_VGIX01	1928	GCA_001780165.1_Eisenbacteria_RBG-16-71-46	3086	592	47.16	9.98	30.71
70512_bin.36_VGIX01	1928	GCA_016928935.1_Eisenbacteria_JAFGJU01	1765	584	48.99	10.25	33.09
70512_bin.36_VGIX01	1928	GCA_018645065.1_Planctomycetota_BS750m-G57	4362	348	44.03	8.38	18.05
70512_bin.36_VGIX01	1928	GCA_002709665.1_Latescibacterota_GCA-2709665	4860	436	46.09	9.53	22.61
70512_bin.36_VGIX01	1928	GCA_016867715.1_JABDJQ01_VGIW01	2807	616	48.34	9.84	31.95
70512_bin.36_VGIX01	1928	GCA_002724215.1_Latescibacterota_GCA-2724215	5173	418	45.12	9.14	21.68
70512_bin.36_VGIX01	1928	70512_bin.27_VGIX01	2388	1203	61.98	11.95	62.4
70512_bin.36_VGIX01	1928	7058_bin.7_Latescibacterota	3062	536	48.25	10.11	27.8
70512_bin.36_VGIX01	1928	7055_bin.45_Latescibacterota	2645	479	48.23	10.04	24.84
70512_bin.36_VGIX01	1928	SB_sbin_2_52	2400	1274	63.37	12.39	66.08
70512_bin.36_VGIX01	1928	GCA_903844735.1_Eisenbacteria_CAIMUX01	4354	594	46.91	9.95	30.81
70512_bin.36_VGIX01	1928	GCA_002117005.1_Planctomycetota_Sedimentisphaera	2380	343	43.59	8.27	17.79
70512_bin.36_VGIX01	1928	7058_bin.2_Latescibacterota	1209	352	48.08	9.84	29.11
70512_bin.36_VGIX01	1928	GCA_014729815.1_Eisenbacteria_WJJG01	2916	556	47.98	10.11	28.84
70512_bin.36_VGIX01	1928	G3515_bin.52_VGIX01	2665	776	85.54	11.28	40.25
GCA_016215625.1_Eisenbacteria_CAIXRL01	3367	7245_bin.29_VGIX01	1885	280	45.86	9.04	14.85
GCA_016215625.1_Eisenbacteria_CAIXRL01	3367	GCA_018831195.1_Eisenbacteria_JAHJDP01	4221	818	46.13	10.17	24.29
GCA_016215625.1_Eisenbacteria_CAIXRL01	3367	GCA_005893275.1_Eisenbacteria_WS_6	2507	902	50.65	11.08	35.98
GCA_016215625.1_Eisenbacteria_CAIXRL01	3367	GCA_011682385.1_Planctomycetota_JAACET01	2167	355	43.61	8.43	16.38
GCA_016215625.1_Eisenbacteria_CAIXRL01	3367	HMR_S11_10_8	2098	472	46.9	9.62	22.5
GCA_016215625.1_Eisenbacteria_CAIXRL01	3367	GCA_016782785.1_Planctomycetota_BS750m-G62	2140	324	44.58	9.02	15.14
GCA_016215625.1_Eisenbacteria_CAIXRL01	3367	GCA_007136405.1_Latescibacterota_SLHA01	3418	442	44.75	9.29	13.13
GCA_016215625.1_Eisenbacteria_CAIXRL01	3367	GCA_002070295.1_Latescibacterota_MWCZ01	3492	459	45.61	9.69	13.63
GCA_016215625.1_Eisenbacteria_CAIXRL01	3367	GCA_009840005.1_Latescibacterota_GCA-2724215	5600	525	44.68	9.29	15.59
GCA_016215625.1_Eisenbacteria_CAIXRL01	3367	7058_bin.63_Eisenbacteria	3343	661	46.73	10.03	19.77
GCA_016215625.1_Eisenbacteria_CAIXRL01	3367	72410_bin.25_VGIX01	1535	345	45.89	9.23	22.48
GCA_016215625.1_Eisenbacteria_CAIXRL01	3367	GCA_015169395.1_Planctomycetota_Humisphaera	5422	538	44.04	8.85	15.98
GCA_016215625.1_Eisenbacteria_CAIXRL01	3367	GCA_002007645.1_Planctomycetota_Anaerohalosphaera	3500	404	42.91	8.18	12
GCA_016215625.1_Eisenbacteria_CAIXRL01	3367	GCA_002433075.1_Latescibacterota_UBA6620	5526	533	45.45	9.5	15.83
GCA_016215625.1_Eisenbacteria_CAIXRL01	3367	GCA_007571365.1_Latescibacterota_GCA-2724215	4717	498	44.45	9.29	14.79
GCA_016215625.1_Eisenbacteria_CAIXRL01	3367	G352_bin.14_VGIX01	2038	318	47.6	9.72	15.6
GCA_016215625.1_Eisenbacteria_CAIXRL01	3367	GCA_018660835.1_Latescibacterota_UBA12574	5991	587	44.52	9.16	17.43
GCA_016215625.1_Eisenbacteria_CAIXRL01	3367	GCA_016235265.1_Eisenbacteria_JACRLI01	2891	1152	51.86	12.05	39.85
GCA_016215625.1_Eisenbacteria_CAIXRL01	3367	GCA_014207595.1_Planctomycetota_Algisphaera	3512	458	42.97	8.06	13.6
GCA_016215625.1_Eisenbacteria_CAIXRL01	3367	7048_bin.44_VGIX01	1674	335	46.99	10.4	20.01
GCA_016215625.1_Eisenbacteria_CAIXRL01	3367	GoM_D72_sbin1	2172	274	46.1	9.44	12.62
GCA_016215625.1_Eisenbacteria_CAIXRL01	3367	GCA_005893165.1_Eisenbacteria_WS-7	2280	763	50.06	11.19	33.46
GCA_016215625.1_Eisenbacteria_CAIXRL01	3367	GCA_016712505.1_Eisenbacteria_JADJQY01	5280	940	48.55	10.74	27.92
GCA_016215625.1_Eisenbacteria_CAIXRL01	3367	GCA_016867695.1_Eisenbacteria_VGIY01	2532	519	47.57	9.87	20.5
GCA_016215625.1_Eisenbacteria_CAIXRL01	3367	7058_bin.44_Eisenbacteria	2470	362	45.98	9.84	14.66
GCA_016215625.1_Eisenbacteria_CAIXRL01	3367	GCA_018673255.1_Latescibacterota_UBA12574	6169	590	44.31	9.25	17.52
GCA_016215625.1_Eisenbacteria_CAIXRL01	3367	7043_bin.32_Eisenbacteria	3114	628	46.94	10.18	20.17
GCA_016215625.1_Eisenbacteria_CAIXRL01	3367	GCA_005893305.1_Eisenbacteria_WS_9	2392	881	50.31	11.23	36.83
GCA_016215625.1_Eisenbacteria_CAIXRL01	3367	GCA_016187725.1_Latescibacterota__SICG01	4847	587	44.82	9.3	17.43
GCA_016215625.1_Eisenbacteria_CAIXRL01	3367	GCA_003644735.1_Latescibacterota_B68-G9	1794	364	46.74	9.93	20.29
GCA_016215625.1_Eisenbacteria_CAIXRL01	3367	72410_bin.23_Eisenbacteria	2099	317	46.43	9.62	15.1
GCA_016215625.1_Eisenbacteria_CAIXRL01	3367	7244_bin.14_VGIX01	2193	294	45.96	9.67	13.41
GCA_016215625.1_Eisenbacteria_CAIXRL01	3367	7055_bin.18_Eisenbacteria	2461	518	47.36	10.21	21.05
GCA_016215625.1_Eisenbacteria_CAIXRL01	3367	7248_bin.21_VGIX01	1070	192	46.57	9.44	17.94
GCA_016215625.1_Eisenbacteria_CAIXRL01	3367	GCA_903844735.1_Eisenbacteria_JAHJDP01	4354	845	47.94	10.65	25.1
GCA_016215625.1_Eisenbacteria_CAIXRL01	3367	GCA_002718795.1_Latescibacterota_UBA12574	3345	340	44.35	9	10.16
GCA_016215625.1_Eisenbacteria_CAIXRL01	3367	GCA_000403035.1_Latescibacterota_Latescibacter	1908	280	44.25	9.32	14.68
GCA_016215625.1_Eisenbacteria_CAIXRL01	3367	7246_bin.4_VGIX01	3075	310	46.2	9.39	10.08
GCA_016215625.1_Eisenbacteria_CAIXRL01	3367	7055_bin.3_VGIX01	2050	459	47.4	9.84	22.39
GCA_016215625.1_Eisenbacteria_CAIXRL01	3367	HMR6_3	1408	199	48.08	10.52	14.13
GCA_016215625.1_Eisenbacteria_CAIXRL01	3367	JL_Co_4	1643	166	47.46	9.72	10.1
GCA_016215625.1_Eisenbacteria_CAIXRL01	3367	HMR_S11_13_12	2321	556	46.99	9.7	23.96
GCA_016215625.1_Eisenbacteria_CAIXRL01	3367	7043_bin.39_VGIX01	2204	414	45.67	9.81	18.78
GCA_016215625.1_Eisenbacteria_CAIXRL01	3367	GCA_903928115.1_Planctomycetota_F1-120-MAGs118	3490	524	45.56	8.87	15.56
GCA_016215625.1_Eisenbacteria_CAIXRL01	3367	GCA_016867495.1_Eisenbacteria_VGJL01	2801	712	47.65	10.26	25.42
GCA_016215625.1_Eisenbacteria_CAIXRL01	3367	G355_bin.58_Eisenbacteria	1584	268	47.96	10.3	16.92
GCA_016215625.1_Eisenbacteria_CAIXRL01	3367	7058_bin.3_VGIX01	2672	511	46.95	9.54	19.12
GCA_016215625.1_Eisenbacteria_CAIXRL01	3367	70512_bin.38_JAGOBX01	1343	239	42.27	8.05	17.8
GCA_016215625.1_Eisenbacteria_CAIXRL01	3367	GCA_002693325.1_Latescibacterota_GCA-2693325	3011	398	43.54	9.1	13.22
GCA_016215625.1_Eisenbacteria_CAIXRL01	3367	GCA_001753675.2_Planctomycetota_Brocadia	2540	465	44.15	9.04	18.31
GCA_016215625.1_Eisenbacteria_CAIXRL01	3367	GCA_009691525.1_Latescibacterota__SICG01	3576	508	45.39	9.57	15.09
GCA_016215625.1_Eisenbacteria_CAIXRL01	3367	GCA_003235575.1_Eisenbacteria_SZUA-252	2464	906	51.18	11.53	36.77
GCA_016215625.1_Eisenbacteria_CAIXRL01	3367	GCA_900696535.1_Planctomycetota_CAADGM01	3398	527	44.74	8.58	15.65
GCA_016215625.1_Eisenbacteria_CAIXRL01	3367	SF_GA-4_9	2239	356	47.78	9.75	15.9
GCA_016215625.1_Eisenbacteria_CAIXRL01	3367	GCA_012729815.1_Planctomycetota_JAAYCJ01	4398	475	43.53	8.54	14.11
GCA_016215625.1_Eisenbacteria_CAIXRL01	3367	GCA_903921835.1_Eisenbacteria_CAIXRL01	4073	1740	67.98	13.36	51.68
GCA_016215625.1_Eisenbacteria_CAIXRL01	3367	JL_Co_1	2637	212	47.16	9.93	8.04
GCA_016215625.1_Eisenbacteria_CAIXRL01	3367	GCA_016867395.1_Latescibacterota__SICG01	4693	576	45.55	9.44	17.11
GCA_016215625.1_Eisenbacteria_CAIXRL01	3367	GCA_009838845.1_Latescibacterota_VXRD01	5021	511	45.24	9.74	15.18
GCA_016215625.1_Eisenbacteria_CAIXRL01	3367	GCA_016223045.1_Eisenbacteria_JACRPT01	3127	1706	62.09	12.31	54.56
GCA_016215625.1_Eisenbacteria_CAIXRL01	3367	GCA_009841115.1_Latescibacterota_GCA-2724215	5202	529	44.65	9.19	15.71
GCA_016215625.1_Eisenbacteria_CAIXRL01	3367	HMR3_6	2047	536	46.63	9.66	26.18
GCA_016215625.1_Eisenbacteria_CAIXRL01	3367	GCA_013360585.1_Planctomycetota_JABWBH01	3322	496	44.61	8.57	14.93
GCA_016215625.1_Eisenbacteria_CAIXRL01	3367	SF_Co_bin_44	1436	191	46.87	9.68	13.3
GCA_016215625.1_Eisenbacteria_CAIXRL01	3367	GCA_017368835.1_Planctomycetota_Scalindua_A	2964	492	43.56	8.53	16.6
GCA_016215625.1_Eisenbacteria_CAIXRL01	3367	7048_bin.30_VGIX01	2230	336	46.54	9.83	15.07
GCA_016215625.1_Eisenbacteria_CAIXRL01	3367	GCA_012270675.1_Latescibacterota_JAAXHW01	3319	513	45.96	9.67	15.46
GCA_016215625.1_Eisenbacteria_CAIXRL01	3367	HMR3_25	2402	551	47.01	9.62	22.94
GCA_016215625.1_Eisenbacteria_CAIXRL01	3367	GCA_002714465.1_Latescibacterota_UBA2968	4695	524	45.08	9.54	15.56
GCA_016215625.1_Eisenbacteria_CAIXRL01	3367	GCA_009694805.1_Latescibacterota_SICM01	4214	614	46.79	9.67	18.24
GCA_016215625.1_Eisenbacteria_CAIXRL01	3367	GB53_bin51_VGIX01	2406	519	46.41	9.52	21.57
GCA_016215625.1_Eisenbacteria_CAIXRL01	3367	72410_bin.13_JABDJQ01	2507	422	47.93	10.47	16.83
GCA_016215625.1_Eisenbacteria_CAIXRL01	3367	GCA_014728125.1_VGIX01	2145	548	47.34	9.72	25.55
GCA_016215625.1_Eisenbacteria_CAIXRL01	3367	GCA_900232105.1_Planctomycetota_Kuenenia	4053	477	43.61	8.54	14.17
GCA_016215625.1_Eisenbacteria_CAIXRL01	3367	GCA_016350165.1_Planctomycetota_Poriferisphaera	4260	456	42.96	8.41	13.54
GCA_016215625.1_Eisenbacteria_CAIXRL01	3367	GCA_013140805.1_Eisenbacteria_JABFRW01	3198	1642	60.46	12.62	51.34
GCA_016215625.1_Eisenbacteria_CAIXRL01	3367	HMR20_17	2433	456	46.86	9.89	18.74
GCA_016215625.1_Eisenbacteria_CAIXRL01	3367	GCA_016215625.1_Eisenbacteria_JACRIW01	3367	3344	100	0	99.32
GCA_016215625.1_Eisenbacteria_CAIXRL01	3367	GCA_016710095.1_Eisenbacteria_JADJLL01	3699	2361	88.97	9.37	70.12
GCA_016215625.1_Eisenbacteria_CAIXRL01	3367	G355_bin.45_VGIX01	1749	365	47.09	9.26	20.87
GCA_016215625.1_Eisenbacteria_CAIXRL01	3367	GCA_002726335.1_Latescibacterota_UBA8231	5241	517	44.71	9.25	15.35
GCA_016215625.1_Eisenbacteria_CAIXRL01	3367	GCA_014728245.1_VGIX01	2255	562	47.81	9.74	24.92
GCA_016215625.1_Eisenbacteria_CAIXRL01	3367	GCA_002725915.1_Latescibacterota_GCA-2725915	3234	409	44.23	9.34	12.65
GCA_016215625.1_Eisenbacteria_CAIXRL01	3367	GCA_903929765.1_Planctomycetota_CAIYVX01	3234	454	44.52	8.8	14.04
GCA_016215625.1_Eisenbacteria_CAIXRL01	3367	GCA_000296795.1_Planctomycetota_Jettenia	3602	482	43.78	8.81	14.32
GCA_016215625.1_Eisenbacteria_CAIXRL01	3367	GCA_003644715.1_Latescibacterota_MVCY01	2290	438	46.76	9.86	19.13
GCA_016215625.1_Eisenbacteria_CAIXRL01	3367	GCA_005893365.1_Eisenbacteria_WS_11	3408	1288	61.25	12.32	38.25
GCA_016215625.1_Eisenbacteria_CAIXRL01	3367	GCA_007745435.1_Planctomycetota_Calycomorphotria	4325	451	43.5	8.57	13.39
GCA_016215625.1_Eisenbacteria_CAIXRL01	3367	GCA_016867725.1_VGIX01	1911	582	47.94	10.04	30.46
GCA_016215625.1_Eisenbacteria_CAIXRL01	3367	GCA_001780165.1_Eisenbacteria_RBG-16-71-46	3086	1678	61.92	12.09	54.37
GCA_016215625.1_Eisenbacteria_CAIXRL01	3367	GCA_016928935.1_Eisenbacteria_JAFGJU01	1765	615	49.18	11.28	34.84
GCA_016215625.1_Eisenbacteria_CAIXRL01	3367	GCA_018645065.1_Planctomycetota_BS750m-G57	4362	394	43.68	8.8	11.7
GCA_016215625.1_Eisenbacteria_CAIXRL01	3367	GCA_002709665.1_Latescibacterota_GCA-2709665	4860	504	45.42	9.76	14.97
GCA_016215625.1_Eisenbacteria_CAIXRL01	3367	GCA_016867715.1_JABDJQ01_VGIW01	2807	712	47.51	10.09	25.37
GCA_016215625.1_Eisenbacteria_CAIXRL01	3367	GCA_002724215.1_Latescibacterota_GCA-2724215	5173	513	45.14	9.29	15.24
GCA_016215625.1_Eisenbacteria_CAIXRL01	3367	70512_bin.27_VGIX01	2388	469	46.11	8.95	19.64
GCA_016215625.1_Eisenbacteria_CAIXRL01	3367	7058_bin.7_Latescibacterota	3062	494	46.65	9.79	16.13
GCA_016215625.1_Eisenbacteria_CAIXRL01	3367	7055_bin.45_Latescibacterota	2645	407	46.45	9.53	15.39
GCA_016215625.1_Eisenbacteria_CAIXRL01	3367	SB_sbin_2_52	2400	511	46.98	9.72	21.29
GCA_016215625.1_Eisenbacteria_CAIXRL01	3367	GCA_903844735.1_Eisenbacteria_CAIMUX01	4354	845	47.94	10.65	25.1
GCA_016215625.1_Eisenbacteria_CAIXRL01	3367	GCA_002117005.1_Planctomycetota_Sedimentisphaera	2380	344	42.7	8.22	14.45
GCA_016215625.1_Eisenbacteria_CAIXRL01	3367	7058_bin.2_Latescibacterota	1209	290	46.31	9.43	23.99
GCA_016215625.1_Eisenbacteria_CAIXRL01	3367	GCA_014729815.1_Eisenbacteria_WJJG01	2916	598	47.25	10.32	20.51
GCA_016215625.1_Eisenbacteria_CAIXRL01	3367	G3515_bin.52_VGIX01	2665	287	46.31	9.85	10.77
7245_bin.29_VGIX01	1885	GCA_018831195.1_Eisenbacteria_JAHJDP01	4221	352	45.74	9.77	18.67
7245_bin.29_VGIX01	1885	GCA_005893275.1_Eisenbacteria_WS_6	2507	291	47.07	9.16	15.44
7245_bin.29_VGIX01	1885	GCA_011682385.1_Planctomycetota_JAACET01	2167	182	43.48	8.14	9.66
7245_bin.29_VGIX01	1885	HMR_S11_10_8	2098	589	62.95	12.32	31.25
7245_bin.29_VGIX01	1885	GCA_016782785.1_Planctomycetota_BS750m-G62	2140	158	45	8.68	8.38
7245_bin.29_VGIX01	1885	GCA_007136405.1_Latescibacterota_SLHA01	3418	217	44.76	9.04	11.51
7245_bin.29_VGIX01	1885	GCA_002070295.1_Latescibacterota_MWCZ01	3492	215	44.95	8.51	11.41
7245_bin.29_VGIX01	1885	GCA_009840005.1_Latescibacterota_GCA-2724215	5600	229	45.07	8.95	12.15
7245_bin.29_VGIX01	1885	7058_bin.63_Eisenbacteria	3343	335	47.63	10.21	17.77
7245_bin.29_VGIX01	1885	72410_bin.25_VGIX01	1535	579	87.44	11.66	37.72
7245_bin.29_VGIX01	1885	GCA_015169395.1_Planctomycetota_Humisphaera	5422	166	42.4	7.92	8.81
7245_bin.29_VGIX01	1885	GCA_002007645.1_Planctomycetota_Anaerohalosphaera	3500	213	43.41	8.31	11.3
7245_bin.29_VGIX01	1885	GCA_002433075.1_Latescibacterota_UBA6620	5526	227	45.42	8.53	12.04
7245_bin.29_VGIX01	1885	GCA_007571365.1_Latescibacterota_GCA-2724215	4717	205	44.55	8.59	10.88
7245_bin.29_VGIX01	1885	G352_bin.14_VGIX01	2038	562	87.57	12.53	29.81
7245_bin.29_VGIX01	1885	GCA_018660835.1_Latescibacterota_UBA12574	5991	233	44.22	8.78	12.36
7245_bin.29_VGIX01	1885	GCA_016235265.1_Eisenbacteria_JACRLI01	2891	306	46.48	9.29	16.23
7245_bin.29_VGIX01	1885	GCA_014207595.1_Planctomycetota_Algisphaera	3512	154	42.12	7.84	8.17
7245_bin.29_VGIX01	1885	7048_bin.44_VGIX01	1674	234	48.09	9.91	13.98
7245_bin.29_VGIX01	1885	GoM_D72_sbin1	2172	525	86.22	13.05	27.85
7245_bin.29_VGIX01	1885	GCA_005893165.1_Eisenbacteria_WS-7	2280	242	47.46	8.98	12.84
7245_bin.29_VGIX01	1885	GCA_016712505.1_Eisenbacteria_JADJQY01	5280	285	45.79	9.14	15.12
7245_bin.29_VGIX01	1885	GCA_016867695.1_Eisenbacteria_VGIY01	2532	261	47.18	9.63	13.85
7245_bin.29_VGIX01	1885	7058_bin.44_Eisenbacteria	2470	209	48.54	12.74	11.09
7245_bin.29_VGIX01	1885	GCA_018673255.1_Latescibacterota_UBA12574	6169	231	44.2	8.8	12.25
7245_bin.29_VGIX01	1885	7043_bin.32_Eisenbacteria	3114	318	48.13	9.95	16.87
7245_bin.29_VGIX01	1885	GCA_005893305.1_Eisenbacteria_WS_9	2392	281	46.83	9.13	14.91
7245_bin.29_VGIX01	1885	GCA_016187725.1_Latescibacterota__SICG01	4847	226	44.75	8.71	11.99
7245_bin.29_VGIX01	1885	GCA_003644735.1_Latescibacterota_B68-G9	1794	175	47.54	9.87	9.75
7245_bin.29_VGIX01	1885	72410_bin.23_Eisenbacteria	2099	181	47.63	11.03	9.6
7245_bin.29_VGIX01	1885	7244_bin.14_VGIX01	2193	718	96.51	10.48	38.09
7245_bin.29_VGIX01	1885	7055_bin.18_Eisenbacteria	2461	257	47.36	10.09	13.63
7245_bin.29_VGIX01	1885	7248_bin.21_VGIX01	1070	421	96.57	10.96	39.35
7245_bin.29_VGIX01	1885	GCA_903844735.1_Eisenbacteria_JAHJDP01	4354	320	46.31	9.68	16.98
7245_bin.29_VGIX01	1885	GCA_002718795.1_Latescibacterota_UBA12574	3345	139	43.65	8.12	7.37
7245_bin.29_VGIX01	1885	GCA_000403035.1_Latescibacterota_Latescibacter	1908	168	45.46	9.19	8.91
7245_bin.29_VGIX01	1885	7246_bin.4_VGIX01	3075	742	97.07	9.33	39.36
7245_bin.29_VGIX01	1885	7055_bin.3_VGIX01	2050	691	88.04	10.54	36.66
7245_bin.29_VGIX01	1885	HMR6_3	1408	348	88.35	13.66	24.72
7245_bin.29_VGIX01	1885	JL_Co_4	1643	327	86.23	13.55	19.9
7245_bin.29_VGIX01	1885	HMR_S11_13_12	2321	787	89.99	10.89	41.75
7245_bin.29_VGIX01	1885	7043_bin.39_VGIX01	2204	286	48.99	10.58	15.17
7245_bin.29_VGIX01	1885	GCA_903928115.1_Planctomycetota_F1-120-MAGs118	3490	187	42.14	7.8	9.92
7245_bin.29_VGIX01	1885	GCA_016867495.1_Eisenbacteria_VGJL01	2801	309	46.08	9.61	16.39
7245_bin.29_VGIX01	1885	G355_bin.58_Eisenbacteria	1584	153	45.86	9.12	9.66
7245_bin.29_VGIX01	1885	7058_bin.3_VGIX01	2672	809	88.43	10.11	42.92
7245_bin.29_VGIX01	1885	70512_bin.38_JAGOBX01	1343	149	44.12	9.23	11.09
7245_bin.29_VGIX01	1885	GCA_002693325.1_Latescibacterota_GCA-2693325	3011	162	43.85	8.58	8.59
7245_bin.29_VGIX01	1885	GCA_001753675.2_Planctomycetota_Brocadia	2540	213	44.51	8.33	11.3
7245_bin.29_VGIX01	1885	GCA_009691525.1_Latescibacterota__SICG01	3576	197	44.29	8.87	10.45
7245_bin.29_VGIX01	1885	GCA_003235575.1_Eisenbacteria_SZUA-252	2464	255	46.79	9.18	13.53
7245_bin.29_VGIX01	1885	GCA_900696535.1_Planctomycetota_CAADGM01	3398	181	43.19	8.15	9.6
7245_bin.29_VGIX01	1885	SF_GA-4_9	2239	630	87.69	11.56	33.42
7245_bin.29_VGIX01	1885	GCA_012729815.1_Planctomycetota_JAAYCJ01	4398	215	44.01	8.92	11.41
7245_bin.29_VGIX01	1885	GCA_903921835.1_Eisenbacteria_CAIXRL01	4073	253	45.58	8.84	13.42
7245_bin.29_VGIX01	1885	JL_Co_1	2637	436	81.19	13.85	23.13
7245_bin.29_VGIX01	1885	GCA_016867395.1_Latescibacterota__SICG01	4693	217	44.51	8.89	11.51
7245_bin.29_VGIX01	1885	GCA_009838845.1_Latescibacterota_VXRD01	5021	238	45.46	8.77	12.63
7245_bin.29_VGIX01	1885	GCA_016223045.1_Eisenbacteria_JACRPT01	3127	310	46.57	9.33	16.45
7245_bin.29_VGIX01	1885	GCA_009841115.1_Latescibacterota_GCA-2724215	5202	226	45.49	8.9	11.99
7245_bin.29_VGIX01	1885	HMR3_6	2047	645	62.83	12.12	34.22
7245_bin.29_VGIX01	1885	GCA_013360585.1_Planctomycetota_JABWBH01	3322	190	42.88	7.93	10.08
7245_bin.29_VGIX01	1885	SF_Co_bin_44	1436	370	81.65	12.45	25.77
7245_bin.29_VGIX01	1885	GCA_017368835.1_Planctomycetota_Scalindua_A	2964	233	44.42	8.3	12.36
7245_bin.29_VGIX01	1885	7048_bin.30_VGIX01	2230	605	86.8	11.99	32.1
7245_bin.29_VGIX01	1885	GCA_012270675.1_Latescibacterota_JAAXHW01	3319	232	46.8	9.12	12.31
7245_bin.29_VGIX01	1885	HMR3_25	2402	765	83.82	11.24	40.58
7245_bin.29_VGIX01	1885	GCA_002714465.1_Latescibacterota_UBA2968	4695	215	45.06	8.61	11.41
7245_bin.29_VGIX01	1885	GCA_009694805.1_Latescibacterota_SICM01	4214	239	46.57	9.1	12.68
7245_bin.29_VGIX01	1885	GB53_bin51_VGIX01	2406	655	62.74	12	34.75
7245_bin.29_VGIX01	1885	72410_bin.13_JABDJQ01	2507	222	47.17	9.88	11.78
7245_bin.29_VGIX01	1885	GCA_014728125.1_VGIX01	2145	642	61.33	12.21	34.06
7245_bin.29_VGIX01	1885	GCA_900232105.1_Planctomycetota_Kuenenia	4053	233	43.41	8.36	12.36
7245_bin.29_VGIX01	1885	GCA_016350165.1_Planctomycetota_Poriferisphaera	4260	157	41.69	7.48	8.33
7245_bin.29_VGIX01	1885	GCA_013140805.1_Eisenbacteria_JABFRW01	3198	273	46.24	9.12	14.48
7245_bin.29_VGIX01	1885	HMR20_17	2433	865	97.61	6.39	45.89
7245_bin.29_VGIX01	1885	GCA_016215625.1_Eisenbacteria_JACRIW01	3367	280	45.86	9.04	14.85
7245_bin.29_VGIX01	1885	GCA_016710095.1_Eisenbacteria_JADJLL01	3699	258	46.23	9.84	13.69
7245_bin.29_VGIX01	1885	G355_bin.45_VGIX01	1749	485	65.07	11.93	27.73
7245_bin.29_VGIX01	1885	GCA_002726335.1_Latescibacterota_UBA8231	5241	234	44.3	8.66	12.41
7245_bin.29_VGIX01	1885	GCA_014728245.1_VGIX01	2255	627	63.72	12.13	33.26
7245_bin.29_VGIX01	1885	GCA_002725915.1_Latescibacterota_GCA-2725915	3234	163	44.41	9.11	8.65
7245_bin.29_VGIX01	1885	GCA_903929765.1_Planctomycetota_CAIYVX01	3234	197	45.13	8.63	10.45
7245_bin.29_VGIX01	1885	GCA_000296795.1_Planctomycetota_Jettenia	3602	236	44.34	8.4	12.52
7245_bin.29_VGIX01	1885	GCA_003644715.1_Latescibacterota_MVCY01	2290	248	48.05	9.52	13.16
7245_bin.29_VGIX01	1885	GCA_005893365.1_Eisenbacteria_WS_11	3408	236	45.37	8.88	12.52
7245_bin.29_VGIX01	1885	GCA_007745435.1_Planctomycetota_Calycomorphotria	4325	161	42.92	8.29	8.54
7245_bin.29_VGIX01	1885	GCA_016867725.1_VGIX01	1911	630	62.79	11.57	33.42
7245_bin.29_VGIX01	1885	GCA_001780165.1_Eisenbacteria_RBG-16-71-46	3086	306	46.66	9.14	16.23
7245_bin.29_VGIX01	1885	GCA_016928935.1_Eisenbacteria_JAFGJU01	1765	292	49.04	9.69	16.54
7245_bin.29_VGIX01	1885	GCA_018645065.1_Planctomycetota_BS750m-G57	4362	194	43.92	8.08	10.29
7245_bin.29_VGIX01	1885	GCA_002709665.1_Latescibacterota_GCA-2709665	4860	210	46.06	8.74	11.14
7245_bin.29_VGIX01	1885	GCA_016867715.1_JABDJQ01_VGIW01	2807	314	47.55	9.04	16.66
7245_bin.29_VGIX01	1885	GCA_002724215.1_Latescibacterota_GCA-2724215	5173	219	44.52	8.68	11.62
7245_bin.29_VGIX01	1885	70512_bin.27_VGIX01	2388	709	90.01	10.66	37.61
7245_bin.29_VGIX01	1885	7058_bin.7_Latescibacterota	3062	251	47.98	9.75	13.32
7245_bin.29_VGIX01	1885	7055_bin.45_Latescibacterota	2645	237	48.33	9.61	12.57
7245_bin.29_VGIX01	1885	SB_sbin_2_52	2400	781	88.6	10.14	41.43
7245_bin.29_VGIX01	1885	GCA_903844735.1_Eisenbacteria_CAIMUX01	4354	320	46.31	9.68	16.98
7245_bin.29_VGIX01	1885	GCA_002117005.1_Planctomycetota_Sedimentisphaera	2380	177	43.01	8.31	9.39
7245_bin.29_VGIX01	1885	7058_bin.2_Latescibacterota	1209	190	47.23	9.23	15.72
7245_bin.29_VGIX01	1885	GCA_014729815.1_Eisenbacteria_WJJG01	2916	312	48.29	10.35	16.55
7245_bin.29_VGIX01	1885	G3515_bin.52_VGIX01	2665	413	64.69	15.79	21.91
GCA_018831195.1_Eisenbacteria_JAHJDP01	4221	GCA_005893275.1_Eisenbacteria_WS_6	2507	727	47.48	10.81	29
GCA_018831195.1_Eisenbacteria_JAHJDP01	4221	GCA_011682385.1_Planctomycetota_JAACET01	2167	444	44	8.81	20.49
GCA_018831195.1_Eisenbacteria_JAHJDP01	4221	HMR_S11_10_8	2098	595	46.51	10.62	28.36
GCA_018831195.1_Eisenbacteria_JAHJDP01	4221	GCA_016782785.1_Planctomycetota_BS750m-G62	2140	358	44.75	8.99	16.73
GCA_018831195.1_Eisenbacteria_JAHJDP01	4221	GCA_007136405.1_Latescibacterota_SLHA01	3418	537	44.91	10.09	15.71
GCA_018831195.1_Eisenbacteria_JAHJDP01	4221	GCA_002070295.1_Latescibacterota_MWCZ01	3492	508	45.95	10.15	14.55
GCA_018831195.1_Eisenbacteria_JAHJDP01	4221	GCA_009840005.1_Latescibacterota_GCA-2724215	5600	563	45.09	9.91	13.34
GCA_018831195.1_Eisenbacteria_JAHJDP01	4221	7058_bin.63_Eisenbacteria	3343	1296	51.81	11.98	38.77
GCA_018831195.1_Eisenbacteria_JAHJDP01	4221	72410_bin.25_VGIX01	1535	428	46.24	10.38	27.88
GCA_018831195.1_Eisenbacteria_JAHJDP01	4221	GCA_015169395.1_Planctomycetota_Humisphaera	5422	515	42.76	8.7	12.2
GCA_018831195.1_Eisenbacteria_JAHJDP01	4221	GCA_002007645.1_Planctomycetota_Anaerohalosphaera	3500	532	43.61	8.95	15.2
GCA_018831195.1_Eisenbacteria_JAHJDP01	4221	GCA_002433075.1_Latescibacterota_UBA6620	5526	583	44.83	9.8	13.81
GCA_018831195.1_Eisenbacteria_JAHJDP01	4221	GCA_007571365.1_Latescibacterota_GCA-2724215	4717	510	45.25	9.95	12.08
GCA_018831195.1_Eisenbacteria_JAHJDP01	4221	G352_bin.14_VGIX01	2038	399	48	10.45	19.58
GCA_018831195.1_Eisenbacteria_JAHJDP01	4221	GCA_018660835.1_Latescibacterota_UBA12574	5991	644	44.74	9.96	15.26
GCA_018831195.1_Eisenbacteria_JAHJDP01	4221	GCA_016235265.1_Eisenbacteria_JACRLI01	2891	844	47.31	10.77	29.19
GCA_018831195.1_Eisenbacteria_JAHJDP01	4221	GCA_014207595.1_Planctomycetota_Algisphaera	3512	438	42.52	8.44	12.47
GCA_018831195.1_Eisenbacteria_JAHJDP01	4221	7048_bin.44_VGIX01	1674	437	47.13	10.21	26.11
GCA_018831195.1_Eisenbacteria_JAHJDP01	4221	GoM_D72_sbin1	2172	347	47.16	10.35	15.98
GCA_018831195.1_Eisenbacteria_JAHJDP01	4221	GCA_005893165.1_Eisenbacteria_WS-7	2280	592	47.81	10.9	25.96
GCA_018831195.1_Eisenbacteria_JAHJDP01	4221	GCA_016712505.1_Eisenbacteria_JADJQY01	5280	1277	50.08	11.56	30.25
GCA_018831195.1_Eisenbacteria_JAHJDP01	4221	GCA_016867695.1_Eisenbacteria_VGIY01	2532	995	51.77	11.75	39.3
GCA_018831195.1_Eisenbacteria_JAHJDP01	4221	7058_bin.44_Eisenbacteria	2470	665	51.98	11.66	26.92
GCA_018831195.1_Eisenbacteria_JAHJDP01	4221	GCA_018673255.1_Latescibacterota_UBA12574	6169	639	44.61	10.13	15.14
GCA_018831195.1_Eisenbacteria_JAHJDP01	4221	7043_bin.32_Eisenbacteria	3114	1182	51.86	11.7	37.96
GCA_018831195.1_Eisenbacteria_JAHJDP01	4221	GCA_005893305.1_Eisenbacteria_WS_9	2392	694	47.77	10.75	29.01
GCA_018831195.1_Eisenbacteria_JAHJDP01	4221	GCA_016187725.1_Latescibacterota__SICG01	4847	613	45.09	9.87	14.52
GCA_018831195.1_Eisenbacteria_JAHJDP01	4221	GCA_003644735.1_Latescibacterota_B68-G9	1794	411	46.42	10.28	22.91
GCA_018831195.1_Eisenbacteria_JAHJDP01	4221	72410_bin.23_Eisenbacteria	2099	587	51.26	11.67	27.97
GCA_018831195.1_Eisenbacteria_JAHJDP01	4221	7244_bin.14_VGIX01	2193	363	46.69	10.3	16.55
GCA_018831195.1_Eisenbacteria_JAHJDP01	4221	7055_bin.18_Eisenbacteria	2461	938	51.9	11.77	38.11
GCA_018831195.1_Eisenbacteria_JAHJDP01	4221	7248_bin.21_VGIX01	1070	234	46.8	10.06	21.87
GCA_018831195.1_Eisenbacteria_JAHJDP01	4221	GCA_903844735.1_Eisenbacteria_JAHJDP01	4354	1290	49.99	11.39	30.56
GCA_018831195.1_Eisenbacteria_JAHJDP01	4221	GCA_002718795.1_Latescibacterota_UBA12574	3345	343	44.33	9.46	10.25
GCA_018831195.1_Eisenbacteria_JAHJDP01	4221	GCA_000403035.1_Latescibacterota_Latescibacter	1908	360	44.86	9.85	18.87
GCA_018831195.1_Eisenbacteria_JAHJDP01	4221	7246_bin.4_VGIX01	3075	358	46.4	10.05	11.64
GCA_018831195.1_Eisenbacteria_JAHJDP01	4221	7055_bin.3_VGIX01	2050	571	47.69	10.51	27.85
GCA_018831195.1_Eisenbacteria_JAHJDP01	4221	HMR6_3	1408	249	47.62	10.99	17.68
GCA_018831195.1_Eisenbacteria_JAHJDP01	4221	JL_Co_4	1643	207	47.76	10.57	12.6
GCA_018831195.1_Eisenbacteria_JAHJDP01	4221	HMR_S11_13_12	2321	679	47.37	10.29	29.25
GCA_018831195.1_Eisenbacteria_JAHJDP01	4221	7043_bin.39_VGIX01	2204	519	47.09	10.42	23.55
GCA_018831195.1_Eisenbacteria_JAHJDP01	4221	GCA_903928115.1_Planctomycetota_F1-120-MAGs118	3490	537	43.37	8.87	15.39
GCA_018831195.1_Eisenbacteria_JAHJDP01	4221	GCA_016867495.1_Eisenbacteria_VGJL01	2801	1135	51.21	11.28	40.52
GCA_018831195.1_Eisenbacteria_JAHJDP01	4221	G355_bin.58_Eisenbacteria	1584	488	51.66	11.1	30.81
GCA_018831195.1_Eisenbacteria_JAHJDP01	4221	7058_bin.3_VGIX01	2672	662	47.41	10.43	24.78
GCA_018831195.1_Eisenbacteria_JAHJDP01	4221	70512_bin.38_JAGOBX01	1343	288	43.19	8.52	21.44
GCA_018831195.1_Eisenbacteria_JAHJDP01	4221	GCA_002693325.1_Latescibacterota_GCA-2693325	3011	423	44.37	9.97	14.05
GCA_018831195.1_Eisenbacteria_JAHJDP01	4221	GCA_001753675.2_Planctomycetota_Brocadia	2540	522	44.06	8.88	20.55
GCA_018831195.1_Eisenbacteria_JAHJDP01	4221	GCA_009691525.1_Latescibacterota__SICG01	3576	483	45.51	10.09	13.51
GCA_018831195.1_Eisenbacteria_JAHJDP01	4221	GCA_003235575.1_Eisenbacteria_SZUA-252	2464	693	47.54	10.81	28.12
GCA_018831195.1_Eisenbacteria_JAHJDP01	4221	GCA_900696535.1_Planctomycetota_CAADGM01	3398	575	44.59	8.8	16.92
GCA_018831195.1_Eisenbacteria_JAHJDP01	4221	SF_GA-4_9	2239	462	47.58	10.14	20.63
GCA_018831195.1_Eisenbacteria_JAHJDP01	4221	GCA_012729815.1_Planctomycetota_JAAYCJ01	4398	558	43.94	9.1	13.22
GCA_018831195.1_Eisenbacteria_JAHJDP01	4221	GCA_903921835.1_Eisenbacteria_CAIXRL01	4073	685	45.91	10.07	16.82
GCA_018831195.1_Eisenbacteria_JAHJDP01	4221	JL_Co_1	2637	255	47.11	10.59	9.67
GCA_018831195.1_Eisenbacteria_JAHJDP01	4221	GCA_016867395.1_Latescibacterota__SICG01	4693	575	45.37	9.89	13.62
GCA_018831195.1_Eisenbacteria_JAHJDP01	4221	GCA_009838845.1_Latescibacterota_VXRD01	5021	561	45.28	9.99	13.29
GCA_018831195.1_Eisenbacteria_JAHJDP01	4221	GCA_016223045.1_Eisenbacteria_JACRPT01	3127	843	47	10.45	26.96
GCA_018831195.1_Eisenbacteria_JAHJDP01	4221	GCA_009841115.1_Latescibacterota_GCA-2724215	5202	560	44.91	9.71	13.27
GCA_018831195.1_Eisenbacteria_JAHJDP01	4221	HMR3_6	2047	631	47.25	10.57	30.83
GCA_018831195.1_Eisenbacteria_JAHJDP01	4221	GCA_013360585.1_Planctomycetota_JABWBH01	3322	549	43.69	8.62	16.53
GCA_018831195.1_Eisenbacteria_JAHJDP01	4221	SF_Co_bin_44	1436	243	47.05	10.27	16.92
GCA_018831195.1_Eisenbacteria_JAHJDP01	4221	GCA_017368835.1_Planctomycetota_Scalindua_A	2964	548	44.42	9.27	18.49
GCA_018831195.1_Eisenbacteria_JAHJDP01	4221	7048_bin.30_VGIX01	2230	447	46.79	10.24	20.04
GCA_018831195.1_Eisenbacteria_JAHJDP01	4221	GCA_012270675.1_Latescibacterota_JAAXHW01	3319	567	45.43	9.85	17.08
GCA_018831195.1_Eisenbacteria_JAHJDP01	4221	HMR3_25	2402	693	47.32	10.16	28.85
GCA_018831195.1_Eisenbacteria_JAHJDP01	4221	GCA_002714465.1_Latescibacterota_UBA2968	4695	580	44.92	9.8	13.74
GCA_018831195.1_Eisenbacteria_JAHJDP01	4221	GCA_009694805.1_Latescibacterota_SICM01	4214	620	46.39	10.22	14.71
GCA_018831195.1_Eisenbacteria_JAHJDP01	4221	GB53_bin51_VGIX01	2406	638	46.89	10.7	26.52
GCA_018831195.1_Eisenbacteria_JAHJDP01	4221	72410_bin.13_JABDJQ01	2507	580	49.26	11.39	23.14
GCA_018831195.1_Eisenbacteria_JAHJDP01	4221	GCA_014728125.1_VGIX01	2145	694	46.85	10.13	32.35
GCA_018831195.1_Eisenbacteria_JAHJDP01	4221	GCA_900232105.1_Planctomycetota_Kuenenia	4053	575	44.08	8.84	14.19
GCA_018831195.1_Eisenbacteria_JAHJDP01	4221	GCA_016350165.1_Planctomycetota_Poriferisphaera	4260	475	42.64	8.77	11.25
GCA_018831195.1_Eisenbacteria_JAHJDP01	4221	GCA_013140805.1_Eisenbacteria_JABFRW01	3198	738	46.68	10.7	23.08
GCA_018831195.1_Eisenbacteria_JAHJDP01	4221	HMR20_17	2433	568	47.33	10.62	23.35
GCA_018831195.1_Eisenbacteria_JAHJDP01	4221	GCA_016215625.1_Eisenbacteria_JACRIW01	3367	818	46.13	10.17	24.29
GCA_018831195.1_Eisenbacteria_JAHJDP01	4221	GCA_016710095.1_Eisenbacteria_JADJLL01	3699	731	46.58	10.55	19.76
GCA_018831195.1_Eisenbacteria_JAHJDP01	4221	G355_bin.45_VGIX01	1749	462	47.19	10.17	26.42
GCA_018831195.1_Eisenbacteria_JAHJDP01	4221	GCA_002726335.1_Latescibacterota_UBA8231	5241	576	44.46	9.98	13.65
GCA_018831195.1_Eisenbacteria_JAHJDP01	4221	GCA_014728245.1_VGIX01	2255	666	47.37	10.33	29.53
GCA_018831195.1_Eisenbacteria_JAHJDP01	4221	GCA_002725915.1_Latescibacterota_GCA-2725915	3234	409	44.57	9.9	12.65
GCA_018831195.1_Eisenbacteria_JAHJDP01	4221	GCA_903929765.1_Planctomycetota_CAIYVX01	3234	499	44.92	9	15.43
GCA_018831195.1_Eisenbacteria_JAHJDP01	4221	GCA_000296795.1_Planctomycetota_Jettenia	3602	566	43.75	8.79	15.71
GCA_018831195.1_Eisenbacteria_JAHJDP01	4221	GCA_003644715.1_Latescibacterota_MVCY01	2290	519	46.24	10.04	22.66
GCA_018831195.1_Eisenbacteria_JAHJDP01	4221	GCA_005893365.1_Eisenbacteria_WS_11	3408	631	46.39	9.94	18.52
GCA_018831195.1_Eisenbacteria_JAHJDP01	4221	GCA_007745435.1_Planctomycetota_Calycomorphotria	4325	509	42.96	8.39	12.06
GCA_018831195.1_Eisenbacteria_JAHJDP01	4221	GCA_016867725.1_VGIX01	1911	676	47.11	10.31	35.37
GCA_018831195.1_Eisenbacteria_JAHJDP01	4221	GCA_001780165.1_Eisenbacteria_RBG-16-71-46	3086	829	47.14	10.61	26.86
GCA_018831195.1_Eisenbacteria_JAHJDP01	4221	GCA_016928935.1_Eisenbacteria_JAFGJU01	1765	647	48.76	11.09	36.66
GCA_018831195.1_Eisenbacteria_JAHJDP01	4221	GCA_018645065.1_Planctomycetota_BS750m-G57	4362	478	43.58	8.66	11.32
GCA_018831195.1_Eisenbacteria_JAHJDP01	4221	GCA_002709665.1_Latescibacterota_GCA-2709665	4860	587	45.18	9.72	13.91
GCA_018831195.1_Eisenbacteria_JAHJDP01	4221	GCA_016867715.1_JABDJQ01_VGIW01	2807	916	48.55	10.83	32.63
GCA_018831195.1_Eisenbacteria_JAHJDP01	4221	GCA_002724215.1_Latescibacterota_GCA-2724215	5173	546	44.68	9.77	12.94
GCA_018831195.1_Eisenbacteria_JAHJDP01	4221	70512_bin.27_VGIX01	2388	580	46.18	9.92	24.29
GCA_018831195.1_Eisenbacteria_JAHJDP01	4221	7058_bin.7_Latescibacterota	3062	565	46.13	9.96	18.45
GCA_018831195.1_Eisenbacteria_JAHJDP01	4221	7055_bin.45_Latescibacterota	2645	477	45.77	9.58	18.03
GCA_018831195.1_Eisenbacteria_JAHJDP01	4221	SB_sbin_2_52	2400	648	47.1	10.53	27
GCA_018831195.1_Eisenbacteria_JAHJDP01	4221	GCA_903844735.1_Eisenbacteria_CAIMUX01	4354	1290	49.99	11.39	30.56
GCA_018831195.1_Eisenbacteria_JAHJDP01	4221	GCA_002117005.1_Planctomycetota_Sedimentisphaera	2380	407	43.77	8.8	17.1
GCA_018831195.1_Eisenbacteria_JAHJDP01	4221	7058_bin.2_Latescibacterota	1209	349	46.12	9.78	28.87
GCA_018831195.1_Eisenbacteria_JAHJDP01	4221	GCA_014729815.1_Eisenbacteria_WJJG01	2916	1147	51.63	11.75	39.33
GCA_018831195.1_Eisenbacteria_JAHJDP01	4221	G3515_bin.52_VGIX01	2665	348	47.38	10.63	13.06
GCA_005893275.1_Eisenbacteria_WS_6	2507	GCA_011682385.1_Planctomycetota_JAACET01	2167	358	44.37	8.73	16.52
GCA_005893275.1_Eisenbacteria_WS_6	2507	HMR_S11_10_8	2098	463	47.96	9.79	22.07
GCA_005893275.1_Eisenbacteria_WS_6	2507	GCA_016782785.1_Planctomycetota_BS750m-G62	2140	322	45.37	9.26	15.05
GCA_005893275.1_Eisenbacteria_WS_6	2507	GCA_007136405.1_Latescibacterota_SLHA01	3418	417	45.84	9.28	16.63
GCA_005893275.1_Eisenbacteria_WS_6	2507	GCA_002070295.1_Latescibacterota_MWCZ01	3492	462	46.25	9.8	18.43
GCA_005893275.1_Eisenbacteria_WS_6	2507	GCA_009840005.1_Latescibacterota_GCA-2724215	5600	504	45.26	9.59	20.1
GCA_005893275.1_Eisenbacteria_WS_6	2507	7058_bin.63_Eisenbacteria	3343	622	48.28	10.6	24.81
GCA_005893275.1_Eisenbacteria_WS_6	2507	72410_bin.25_VGIX01	1535	357	46.81	9.67	23.26
GCA_005893275.1_Eisenbacteria_WS_6	2507	GCA_015169395.1_Planctomycetota_Humisphaera	5422	493	43.14	8.54	19.66
GCA_005893275.1_Eisenbacteria_WS_6	2507	GCA_002007645.1_Planctomycetota_Anaerohalosphaera	3500	410	43.04	8.03	16.35
GCA_005893275.1_Eisenbacteria_WS_6	2507	GCA_002433075.1_Latescibacterota_UBA6620	5526	541	46.24	9.96	21.58
GCA_005893275.1_Eisenbacteria_WS_6	2507	GCA_007571365.1_Latescibacterota_GCA-2724215	4717	460	45.28	9.48	18.35
GCA_005893275.1_Eisenbacteria_WS_6	2507	G352_bin.14_VGIX01	2038	314	48.8	9.88	15.41
GCA_005893275.1_Eisenbacteria_WS_6	2507	GCA_018660835.1_Latescibacterota_UBA12574	5991	557	44.55	9.53	22.22
GCA_005893275.1_Eisenbacteria_WS_6	2507	GCA_016235265.1_Eisenbacteria_JACRLI01	2891	925	51.34	11.5	36.9
GCA_005893275.1_Eisenbacteria_WS_6	2507	GCA_014207595.1_Planctomycetota_Algisphaera	3512	406	42.38	8.17	16.19
GCA_005893275.1_Eisenbacteria_WS_6	2507	7048_bin.44_VGIX01	1674	352	48.06	10.51	21.03
GCA_005893275.1_Eisenbacteria_WS_6	2507	GoM_D72_sbin1	2172	276	46.87	9.76	12.71
GCA_005893275.1_Eisenbacteria_WS_6	2507	GCA_005893165.1_Eisenbacteria_WS-7	2280	1608	77.19	11.73	70.53
GCA_005893275.1_Eisenbacteria_WS_6	2507	GCA_016712505.1_Eisenbacteria_JADJQY01	5280	787	49.23	10.97	31.39
GCA_005893275.1_Eisenbacteria_WS_6	2507	GCA_016867695.1_Eisenbacteria_VGIY01	2532	517	48.9	10.62	20.62
GCA_005893275.1_Eisenbacteria_WS_6	2507	7058_bin.44_Eisenbacteria	2470	352	47.48	10.51	14.25
GCA_005893275.1_Eisenbacteria_WS_6	2507	GCA_018673255.1_Latescibacterota_UBA12574	6169	546	44.32	9.57	21.78
GCA_005893275.1_Eisenbacteria_WS_6	2507	7043_bin.32_Eisenbacteria	3114	605	48.47	10.61	24.13
GCA_005893275.1_Eisenbacteria_WS_6	2507	GCA_005893305.1_Eisenbacteria_WS_9	2392	1700	67.81	12.25	71.07
GCA_005893275.1_Eisenbacteria_WS_6	2507	GCA_016187725.1_Latescibacterota__SICG01	4847	535	45.97	9.86	21.34
GCA_005893275.1_Eisenbacteria_WS_6	2507	GCA_003644735.1_Latescibacterota_B68-G9	1794	360	48.57	10.56	20.07
GCA_005893275.1_Eisenbacteria_WS_6	2507	72410_bin.23_Eisenbacteria	2099	292	47.4	10.44	13.91
GCA_005893275.1_Eisenbacteria_WS_6	2507	7244_bin.14_VGIX01	2193	286	46.93	9.54	13.04
GCA_005893275.1_Eisenbacteria_WS_6	2507	7055_bin.18_Eisenbacteria	2461	497	48.71	10.76	20.2
GCA_005893275.1_Eisenbacteria_WS_6	2507	7248_bin.21_VGIX01	1070	196	47.51	9.83	18.32
GCA_005893275.1_Eisenbacteria_WS_6	2507	GCA_903844735.1_Eisenbacteria_JAHJDP01	4354	747	48.95	10.91	29.8
GCA_005893275.1_Eisenbacteria_WS_6	2507	GCA_002718795.1_Latescibacterota_UBA12574	3345	316	44.44	9.32	12.6
GCA_005893275.1_Eisenbacteria_WS_6	2507	GCA_000403035.1_Latescibacterota_Latescibacter	1908	292	45.14	9.9	15.3
GCA_005893275.1_Eisenbacteria_WS_6	2507	7246_bin.4_VGIX01	3075	273	47.63	9.42	10.89
GCA_005893275.1_Eisenbacteria_WS_6	2507	7055_bin.3_VGIX01	2050	466	48.22	9.65	22.73
GCA_005893275.1_Eisenbacteria_WS_6	2507	HMR6_3	1408	193	48.44	10.82	13.71
GCA_005893275.1_Eisenbacteria_WS_6	2507	JL_Co_4	1643	163	47.75	9.5	9.92
GCA_005893275.1_Eisenbacteria_WS_6	2507	HMR_S11_13_12	2321	545	47.88	9.9	23.48
GCA_005893275.1_Eisenbacteria_WS_6	2507	7043_bin.39_VGIX01	2204	394	47.68	10.4	17.88
GCA_005893275.1_Eisenbacteria_WS_6	2507	GCA_903928115.1_Planctomycetota_F1-120-MAGs118	3490	492	44.53	8.64	19.63
GCA_005893275.1_Eisenbacteria_WS_6	2507	GCA_016867495.1_Eisenbacteria_VGJL01	2801	664	49.26	10.86	26.49
GCA_005893275.1_Eisenbacteria_WS_6	2507	G355_bin.58_Eisenbacteria	1584	255	49.98	11.22	16.1
GCA_005893275.1_Eisenbacteria_WS_6	2507	7058_bin.3_VGIX01	2672	514	47.75	9.57	20.5
GCA_005893275.1_Eisenbacteria_WS_6	2507	70512_bin.38_JAGOBX01	1343	241	42.85	8.42	17.94
GCA_005893275.1_Eisenbacteria_WS_6	2507	GCA_002693325.1_Latescibacterota_GCA-2693325	3011	381	44.33	9.64	15.2
GCA_005893275.1_Eisenbacteria_WS_6	2507	GCA_001753675.2_Planctomycetota_Brocadia	2540	469	44.74	9.26	18.71
GCA_005893275.1_Eisenbacteria_WS_6	2507	GCA_009691525.1_Latescibacterota__SICG01	3576	478	46.07	10.06	19.07
GCA_005893275.1_Eisenbacteria_WS_6	2507	GCA_003235575.1_Eisenbacteria_SZUA-252	2464	1424	64.78	12	57.79
GCA_005893275.1_Eisenbacteria_WS_6	2507	GCA_900696535.1_Planctomycetota_CAADGM01	3398	475	44.46	8.45	18.95
GCA_005893275.1_Eisenbacteria_WS_6	2507	SF_GA-4_9	2239	374	48.02	9.84	16.7
GCA_005893275.1_Eisenbacteria_WS_6	2507	GCA_012729815.1_Planctomycetota_JAAYCJ01	4398	454	44.08	8.66	18.11
GCA_005893275.1_Eisenbacteria_WS_6	2507	GCA_903921835.1_Eisenbacteria_CAIXRL01	4073	747	50.14	10.72	29.8
GCA_005893275.1_Eisenbacteria_WS_6	2507	JL_Co_1	2637	185	47.61	9.77	7.38
GCA_005893275.1_Eisenbacteria_WS_6	2507	GCA_016867395.1_Latescibacterota__SICG01	4693	534	46.55	9.84	21.3
GCA_005893275.1_Eisenbacteria_WS_6	2507	GCA_009838845.1_Latescibacterota_VXRD01	5021	517	46.1	9.81	20.62
GCA_005893275.1_Eisenbacteria_WS_6	2507	GCA_016223045.1_Eisenbacteria_JACRPT01	3127	913	51.96	11.52	36.42
GCA_005893275.1_Eisenbacteria_WS_6	2507	GCA_009841115.1_Latescibacterota_GCA-2724215	5202	501	45.19	9.45	19.98
GCA_005893275.1_Eisenbacteria_WS_6	2507	HMR3_6	2047	523	47.92	10.18	25.55
GCA_005893275.1_Eisenbacteria_WS_6	2507	GCA_013360585.1_Planctomycetota_JABWBH01	3322	478	44.31	8.46	19.07
GCA_005893275.1_Eisenbacteria_WS_6	2507	SF_Co_bin_44	1436	201	47.34	9.89	14
GCA_005893275.1_Eisenbacteria_WS_6	2507	GCA_017368835.1_Planctomycetota_Scalindua_A	2964	487	45.1	9.22	19.43
GCA_005893275.1_Eisenbacteria_WS_6	2507	7048_bin.30_VGIX01	2230	336	47.56	9.57	15.07
GCA_005893275.1_Eisenbacteria_WS_6	2507	GCA_012270675.1_Latescibacterota_JAAXHW01	3319	520	46.65	9.92	20.74
GCA_005893275.1_Eisenbacteria_WS_6	2507	HMR3_25	2402	547	47.91	9.76	22.77
GCA_005893275.1_Eisenbacteria_WS_6	2507	GCA_002714465.1_Latescibacterota_UBA2968	4695	515	46.29	9.75	20.54
GCA_005893275.1_Eisenbacteria_WS_6	2507	GCA_009694805.1_Latescibacterota_SICM01	4214	577	47.82	10.24	23.02
GCA_005893275.1_Eisenbacteria_WS_6	2507	GB53_bin51_VGIX01	2406	500	47.28	9.93	20.78
GCA_005893275.1_Eisenbacteria_WS_6	2507	72410_bin.13_JABDJQ01	2507	395	48.26	10.56	15.76
GCA_005893275.1_Eisenbacteria_WS_6	2507	GCA_014728125.1_VGIX01	2145	560	48.18	10.08	26.11
GCA_005893275.1_Eisenbacteria_WS_6	2507	GCA_900232105.1_Planctomycetota_Kuenenia	4053	489	44.7	8.98	19.51
GCA_005893275.1_Eisenbacteria_WS_6	2507	GCA_016350165.1_Planctomycetota_Poriferisphaera	4260	431	42.35	8.48	17.19
GCA_005893275.1_Eisenbacteria_WS_6	2507	GCA_013140805.1_Eisenbacteria_JABFRW01	3198	948	51.49	11.82	37.81
GCA_005893275.1_Eisenbacteria_WS_6	2507	HMR20_17	2433	441	48.55	9.77	18.13
GCA_005893275.1_Eisenbacteria_WS_6	2507	GCA_016215625.1_Eisenbacteria_JACRIW01	3367	902	50.65	11.08	35.98
GCA_005893275.1_Eisenbacteria_WS_6	2507	GCA_016710095.1_Eisenbacteria_JADJLL01	3699	808	50.96	11.44	32.23
GCA_005893275.1_Eisenbacteria_WS_6	2507	G355_bin.45_VGIX01	1749	375	47.67	9.54	21.44
GCA_005893275.1_Eisenbacteria_WS_6	2507	GCA_002726335.1_Latescibacterota_UBA8231	5241	513	44.77	9.74	20.46
GCA_005893275.1_Eisenbacteria_WS_6	2507	GCA_014728245.1_VGIX01	2255	518	48.76	10	22.97
GCA_005893275.1_Eisenbacteria_WS_6	2507	GCA_002725915.1_Latescibacterota_GCA-2725915	3234	414	45.25	9.96	16.51
GCA_005893275.1_Eisenbacteria_WS_6	2507	GCA_903929765.1_Planctomycetota_CAIYVX01	3234	429	45.42	8.81	17.11
GCA_005893275.1_Eisenbacteria_WS_6	2507	GCA_000296795.1_Planctomycetota_Jettenia	3602	495	44.82	9.08	19.74
GCA_005893275.1_Eisenbacteria_WS_6	2507	GCA_003644715.1_Latescibacterota_MVCY01	2290	480	47.87	10.23	20.96
GCA_005893275.1_Eisenbacteria_WS_6	2507	GCA_005893365.1_Eisenbacteria_WS_11	3408	868	51.53	11.56	34.62
GCA_005893275.1_Eisenbacteria_WS_6	2507	GCA_007745435.1_Planctomycetota_Calycomorphotria	4325	429	43.57	8.7	17.11
GCA_005893275.1_Eisenbacteria_WS_6	2507	GCA_016867725.1_VGIX01	1911	543	48.8	10.14	28.41
GCA_005893275.1_Eisenbacteria_WS_6	2507	GCA_001780165.1_Eisenbacteria_RBG-16-71-46	3086	961	51.96	11.6	38.33
GCA_005893275.1_Eisenbacteria_WS_6	2507	GCA_016928935.1_Eisenbacteria_JAFGJU01	1765	651	50.86	11.97	36.88
GCA_005893275.1_Eisenbacteria_WS_6	2507	GCA_018645065.1_Planctomycetota_BS750m-G57	4362	380	43.29	8.04	15.16
GCA_005893275.1_Eisenbacteria_WS_6	2507	GCA_002709665.1_Latescibacterota_GCA-2709665	4860	509	46.42	9.59	20.3
GCA_005893275.1_Eisenbacteria_WS_6	2507	GCA_016867715.1_JABDJQ01_VGIW01	2807	674	48.67	10.52	26.88
GCA_005893275.1_Eisenbacteria_WS_6	2507	GCA_002724215.1_Latescibacterota_GCA-2724215	5173	509	45.01	9.43	20.3
GCA_005893275.1_Eisenbacteria_WS_6	2507	70512_bin.27_VGIX01	2388	455	46.76	9.06	19.05
GCA_005893275.1_Eisenbacteria_WS_6	2507	7058_bin.7_Latescibacterota	3062	486	47.54	9.86	19.39
GCA_005893275.1_Eisenbacteria_WS_6	2507	7055_bin.45_Latescibacterota	2645	402	47.75	9.7	16.04
GCA_005893275.1_Eisenbacteria_WS_6	2507	SB_sbin_2_52	2400	497	48.11	9.89	20.71
GCA_005893275.1_Eisenbacteria_WS_6	2507	GCA_903844735.1_Eisenbacteria_CAIMUX01	4354	747	48.95	10.91	29.8
GCA_005893275.1_Eisenbacteria_WS_6	2507	GCA_002117005.1_Planctomycetota_Sedimentisphaera	2380	325	43.06	8.27	13.66
GCA_005893275.1_Eisenbacteria_WS_6	2507	7058_bin.2_Latescibacterota	1209	313	47.45	9.7	25.89
GCA_005893275.1_Eisenbacteria_WS_6	2507	GCA_014729815.1_Eisenbacteria_WJJG01	2916	548	49.17	11	21.86
GCA_005893275.1_Eisenbacteria_WS_6	2507	G3515_bin.52_VGIX01	2665	272	47.69	9.94	10.85
GCA_011682385.1_Planctomycetota_JAACET01	2167	HMR_S11_10_8	2098	328	44.63	9.01	15.63
GCA_011682385.1_Planctomycetota_JAACET01	2167	GCA_016782785.1_Planctomycetota_BS750m-G62	2140	520	48.57	10.48	24.3
GCA_011682385.1_Planctomycetota_JAACET01	2167	GCA_007136405.1_Latescibacterota_SLHA01	3418	412	44.44	9.06	19.01
GCA_011682385.1_Planctomycetota_JAACET01	2167	GCA_002070295.1_Latescibacterota_MWCZ01	3492	381	45.13	8.97	17.58
GCA_011682385.1_Planctomycetota_JAACET01	2167	GCA_009840005.1_Latescibacterota_GCA-2724215	5600	391	43.72	8.4	18.04
GCA_011682385.1_Planctomycetota_JAACET01	2167	7058_bin.63_Eisenbacteria	3343	384	44.51	8.76	17.72
GCA_011682385.1_Planctomycetota_JAACET01	2167	72410_bin.25_VGIX01	1535	222	44.38	8.49	14.46
GCA_011682385.1_Planctomycetota_JAACET01	2167	GCA_015169395.1_Planctomycetota_Humisphaera	5422	577	48.05	10.19	26.63
GCA_011682385.1_Planctomycetota_JAACET01	2167	GCA_002007645.1_Planctomycetota_Anaerohalosphaera	3500	728	49.42	10.55	33.59
GCA_011682385.1_Planctomycetota_JAACET01	2167	GCA_002433075.1_Latescibacterota_UBA6620	5526	400	43.87	8.78	18.46
GCA_011682385.1_Planctomycetota_JAACET01	2167	GCA_007571365.1_Latescibacterota_GCA-2724215	4717	366	43.58	8.4	16.89
GCA_011682385.1_Planctomycetota_JAACET01	2167	G352_bin.14_VGIX01	2038	214	44.9	8.64	10.5
GCA_011682385.1_Planctomycetota_JAACET01	2167	GCA_018660835.1_Latescibacterota_UBA12574	5991	440	43.34	8.65	20.3
GCA_011682385.1_Planctomycetota_JAACET01	2167	GCA_016235265.1_Eisenbacteria_JACRLI01	2891	352	44.16	8.81	16.24
GCA_011682385.1_Planctomycetota_JAACET01	2167	GCA_014207595.1_Planctomycetota_Algisphaera	3512	543	46.73	9.77	25.06
GCA_011682385.1_Planctomycetota_JAACET01	2167	7048_bin.44_VGIX01	1674	235	45.25	9	14.04
GCA_011682385.1_Planctomycetota_JAACET01	2167	GoM_D72_sbin1	2172	200	45.11	9.21	9.23
GCA_011682385.1_Planctomycetota_JAACET01	2167	GCA_005893165.1_Eisenbacteria_WS-7	2280	301	43.91	8.68	13.89
GCA_011682385.1_Planctomycetota_JAACET01	2167	GCA_016712505.1_Eisenbacteria_JADJQY01	5280	366	44.03	8.55	16.89
GCA_011682385.1_Planctomycetota_JAACET01	2167	GCA_016867695.1_Eisenbacteria_VGIY01	2532	320	44.83	8.66	14.77
GCA_011682385.1_Planctomycetota_JAACET01	2167	7058_bin.44_Eisenbacteria	2470	221	45.3	9.46	10.2
GCA_011682385.1_Planctomycetota_JAACET01	2167	GCA_018673255.1_Latescibacterota_UBA12574	6169	433	43.3	8.89	19.98
GCA_011682385.1_Planctomycetota_JAACET01	2167	7043_bin.32_Eisenbacteria	3114	357	44.02	8.46	16.47
GCA_011682385.1_Planctomycetota_JAACET01	2167	GCA_005893305.1_Eisenbacteria_WS_9	2392	350	44.45	9.01	16.15
GCA_011682385.1_Planctomycetota_JAACET01	2167	GCA_016187725.1_Latescibacterota__SICG01	4847	425	44.02	8.96	19.61
GCA_011682385.1_Planctomycetota_JAACET01	2167	GCA_003644735.1_Latescibacterota_B68-G9	1794	343	46.73	9.18	19.12
GCA_011682385.1_Planctomycetota_JAACET01	2167	72410_bin.23_Eisenbacteria	2099	208	43.92	9.25	9.91
GCA_011682385.1_Planctomycetota_JAACET01	2167	7244_bin.14_VGIX01	2193	192	43.64	8.36	8.86
GCA_011682385.1_Planctomycetota_JAACET01	2167	7055_bin.18_Eisenbacteria	2461	307	44.24	8.62	14.17
GCA_011682385.1_Planctomycetota_JAACET01	2167	7248_bin.21_VGIX01	1070	127	44.12	8.15	11.87
GCA_011682385.1_Planctomycetota_JAACET01	2167	GCA_903844735.1_Eisenbacteria_JAHJDP01	4354	379	44.31	8.01	17.49
GCA_011682385.1_Planctomycetota_JAACET01	2167	GCA_002718795.1_Latescibacterota_UBA12574	3345	260	43.18	8.59	12
GCA_011682385.1_Planctomycetota_JAACET01	2167	GCA_000403035.1_Latescibacterota_Latescibacter	1908	280	45.17	9.28	14.68
GCA_011682385.1_Planctomycetota_JAACET01	2167	7246_bin.4_VGIX01	3075	186	44.13	8.95	8.58
GCA_011682385.1_Planctomycetota_JAACET01	2167	7055_bin.3_VGIX01	2050	323	44.77	8.76	15.76
GCA_011682385.1_Planctomycetota_JAACET01	2167	HMR6_3	1408	151	45.51	9.47	10.72
GCA_011682385.1_Planctomycetota_JAACET01	2167	JL_Co_4	1643	124	44.12	8.49	7.55
GCA_011682385.1_Planctomycetota_JAACET01	2167	HMR_S11_13_12	2321	379	45.01	8.82	17.49
GCA_011682385.1_Planctomycetota_JAACET01	2167	7043_bin.39_VGIX01	2204	268	44.73	9.39	12.37
GCA_011682385.1_Planctomycetota_JAACET01	2167	GCA_903928115.1_Planctomycetota_F1-120-MAGs118	3490	347	44.66	9.32	16.01
GCA_011682385.1_Planctomycetota_JAACET01	2167	GCA_016867495.1_Eisenbacteria_VGJL01	2801	349	43.79	8.54	16.11
GCA_011682385.1_Planctomycetota_JAACET01	2167	G355_bin.58_Eisenbacteria	1584	164	44.85	8.87	10.35
GCA_011682385.1_Planctomycetota_JAACET01	2167	7058_bin.3_VGIX01	2672	354	44.73	8.92	16.34
GCA_011682385.1_Planctomycetota_JAACET01	2167	70512_bin.38_JAGOBX01	1343	200	42.1	8.53	14.89
GCA_011682385.1_Planctomycetota_JAACET01	2167	GCA_002693325.1_Latescibacterota_GCA-2693325	3011	291	43.1	8.38	13.43
GCA_011682385.1_Planctomycetota_JAACET01	2167	GCA_001753675.2_Planctomycetota_Brocadia	2540	481	46.74	9.63	22.2
GCA_011682385.1_Planctomycetota_JAACET01	2167	GCA_009691525.1_Latescibacterota__SICG01	3576	352	44.36	8.74	16.24
GCA_011682385.1_Planctomycetota_JAACET01	2167	GCA_003235575.1_Eisenbacteria_SZUA-252	2464	330	44.49	8.72	15.23
GCA_011682385.1_Planctomycetota_JAACET01	2167	GCA_900696535.1_Planctomycetota_CAADGM01	3398	600	48.4	10.59	27.69
GCA_011682385.1_Planctomycetota_JAACET01	2167	SF_GA-4_9	2239	259	44.77	9.27	11.95
GCA_011682385.1_Planctomycetota_JAACET01	2167	GCA_012729815.1_Planctomycetota_JAAYCJ01	4398	798	49.98	11.27	36.83
GCA_011682385.1_Planctomycetota_JAACET01	2167	GCA_903921835.1_Eisenbacteria_CAIXRL01	4073	286	43.2	7.68	13.2
GCA_011682385.1_Planctomycetota_JAACET01	2167	JL_Co_1	2637	140	45.03	10.05	6.46
GCA_011682385.1_Planctomycetota_JAACET01	2167	GCA_016867395.1_Latescibacterota__SICG01	4693	412	44.3	8.9	19.01
GCA_011682385.1_Planctomycetota_JAACET01	2167	GCA_009838845.1_Latescibacterota_VXRD01	5021	401	43.7	8.97	18.5
GCA_011682385.1_Planctomycetota_JAACET01	2167	GCA_016223045.1_Eisenbacteria_JACRPT01	3127	376	43.98	8.38	17.35
GCA_011682385.1_Planctomycetota_JAACET01	2167	GCA_009841115.1_Latescibacterota_GCA-2724215	5202	386	43.81	8.41	17.81
GCA_011682385.1_Planctomycetota_JAACET01	2167	HMR3_6	2047	375	44.81	9.13	18.32
GCA_011682385.1_Planctomycetota_JAACET01	2167	GCA_013360585.1_Planctomycetota_JABWBH01	3322	565	47.98	10.25	26.07
GCA_011682385.1_Planctomycetota_JAACET01	2167	SF_Co_bin_44	1436	128	44.5	9.18	8.91
GCA_011682385.1_Planctomycetota_JAACET01	2167	GCA_017368835.1_Planctomycetota_Scalindua_A	2964	516	47.24	9.68	23.81
GCA_011682385.1_Planctomycetota_JAACET01	2167	7048_bin.30_VGIX01	2230	230	44.13	8.86	10.61
GCA_011682385.1_Planctomycetota_JAACET01	2167	GCA_012270675.1_Latescibacterota_JAAXHW01	3319	376	44.42	8.79	17.35
GCA_011682385.1_Planctomycetota_JAACET01	2167	HMR3_25	2402	370	44.86	8.87	17.07
GCA_011682385.1_Planctomycetota_JAACET01	2167	GCA_002714465.1_Latescibacterota_UBA2968	4695	389	43.86	8.77	17.95
GCA_011682385.1_Planctomycetota_JAACET01	2167	GCA_009694805.1_Latescibacterota_SICM01	4214	423	44.32	9.16	19.52
GCA_011682385.1_Planctomycetota_JAACET01	2167	GB53_bin51_VGIX01	2406	353	44.14	8.98	16.29
GCA_011682385.1_Planctomycetota_JAACET01	2167	72410_bin.13_JABDJQ01	2507	259	44.51	9.39	11.95
GCA_011682385.1_Planctomycetota_JAACET01	2167	GCA_014728125.1_VGIX01	2145	363	44.72	8.82	16.92
GCA_011682385.1_Planctomycetota_JAACET01	2167	GCA_900232105.1_Planctomycetota_Kuenenia	4053	512	46.76	9.49	23.63
GCA_011682385.1_Planctomycetota_JAACET01	2167	GCA_016350165.1_Planctomycetota_Poriferisphaera	4260	589	46.22	10.18	27.18
GCA_011682385.1_Planctomycetota_JAACET01	2167	GCA_013140805.1_Eisenbacteria_JABFRW01	3198	329	44.11	8.79	15.18
GCA_011682385.1_Planctomycetota_JAACET01	2167	HMR20_17	2433	310	45.03	9.06	14.31
GCA_011682385.1_Planctomycetota_JAACET01	2167	GCA_016215625.1_Eisenbacteria_JACRIW01	3367	355	43.61	8.43	16.38
GCA_011682385.1_Planctomycetota_JAACET01	2167	GCA_016710095.1_Eisenbacteria_JADJLL01	3699	318	43.89	8.52	14.67
GCA_011682385.1_Planctomycetota_JAACET01	2167	G355_bin.45_VGIX01	1749	247	44.22	8.83	14.12
GCA_011682385.1_Planctomycetota_JAACET01	2167	GCA_002726335.1_Latescibacterota_UBA8231	5241	397	43.5	8.86	18.32
GCA_011682385.1_Planctomycetota_JAACET01	2167	GCA_014728245.1_VGIX01	2255	361	45.06	8.92	16.66
GCA_011682385.1_Planctomycetota_JAACET01	2167	GCA_002725915.1_Latescibacterota_GCA-2725915	3234	309	43.88	9.07	14.26
GCA_011682385.1_Planctomycetota_JAACET01	2167	GCA_903929765.1_Planctomycetota_CAIYVX01	3234	707	49.25	10.63	32.63
GCA_011682385.1_Planctomycetota_JAACET01	2167	GCA_000296795.1_Planctomycetota_Jettenia	3602	509	47.04	9.27	23.49
GCA_011682385.1_Planctomycetota_JAACET01	2167	GCA_003644715.1_Latescibacterota_MVCY01	2290	425	45.71	9.63	19.61
GCA_011682385.1_Planctomycetota_JAACET01	2167	GCA_005893365.1_Eisenbacteria_WS_11	3408	292	43.42	7.75	13.47
GCA_011682385.1_Planctomycetota_JAACET01	2167	GCA_007745435.1_Planctomycetota_Calycomorphotria	4325	482	45.81	9.21	22.24
GCA_011682385.1_Planctomycetota_JAACET01	2167	GCA_016867725.1_VGIX01	1911	354	45.31	8.84	18.52
GCA_011682385.1_Planctomycetota_JAACET01	2167	GCA_001780165.1_Eisenbacteria_RBG-16-71-46	3086	382	44.09	8.78	17.63
GCA_011682385.1_Planctomycetota_JAACET01	2167	GCA_016928935.1_Eisenbacteria_JAFGJU01	1765	331	44.47	8.64	18.75
GCA_011682385.1_Planctomycetota_JAACET01	2167	GCA_018645065.1_Planctomycetota_BS750m-G57	4362	682	49.73	10.56	31.47
GCA_011682385.1_Planctomycetota_JAACET01	2167	GCA_002709665.1_Latescibacterota_GCA-2709665	4860	374	43.85	8.96	17.26
GCA_011682385.1_Planctomycetota_JAACET01	2167	GCA_016867715.1_JABDJQ01_VGIW01	2807	380	44.75	9.08	17.54
GCA_011682385.1_Planctomycetota_JAACET01	2167	GCA_002724215.1_Latescibacterota_GCA-2724215	5173	381	43.48	8.69	17.58
GCA_011682385.1_Planctomycetota_JAACET01	2167	70512_bin.27_VGIX01	2388	307	43.74	8.22	14.17
GCA_011682385.1_Planctomycetota_JAACET01	2167	7058_bin.7_Latescibacterota	3062	481	46.8	10.08	22.2
GCA_011682385.1_Planctomycetota_JAACET01	2167	7055_bin.45_Latescibacterota	2645	415	46.49	9.78	19.15
GCA_011682385.1_Planctomycetota_JAACET01	2167	SB_sbin_2_52	2400	344	45.02	9.1	15.87
GCA_011682385.1_Planctomycetota_JAACET01	2167	GCA_903844735.1_Eisenbacteria_CAIMUX01	4354	379	44.31	8.01	17.49
GCA_011682385.1_Planctomycetota_JAACET01	2167	GCA_002117005.1_Planctomycetota_Sedimentisphaera	2380	542	48.64	10.49	25.01
GCA_011682385.1_Planctomycetota_JAACET01	2167	7058_bin.2_Latescibacterota	1209	305	45.28	9.1	25.23
GCA_011682385.1_Planctomycetota_JAACET01	2167	GCA_014729815.1_Eisenbacteria_WJJG01	2916	349	44.61	8.8	16.11
GCA_011682385.1_Planctomycetota_JAACET01	2167	G3515_bin.52_VGIX01	2665	203	44.92	9.41	9.37
HMR_S11_10_8	2098	GCA_016782785.1_Planctomycetota_BS750m-G62	2140	290	46.1	8.99	13.82
HMR_S11_10_8	2098	GCA_007136405.1_Latescibacterota_SLHA01	3418	359	45.5	9.14	17.11
HMR_S11_10_8	2098	GCA_002070295.1_Latescibacterota_MWCZ01	3492	356	45.93	9.68	16.97
HMR_S11_10_8	2098	GCA_009840005.1_Latescibacterota_GCA-2724215	5600	387	45.59	9.45	18.45
HMR_S11_10_8	2098	7058_bin.63_Eisenbacteria	3343	562	47.64	10.32	26.79
HMR_S11_10_8	2098	72410_bin.25_VGIX01	1535	776	62.37	12.64	50.55
HMR_S11_10_8	2098	GCA_015169395.1_Planctomycetota_Humisphaera	5422	306	43.07	8.4	14.59
HMR_S11_10_8	2098	GCA_002007645.1_Planctomycetota_Anaerohalosphaera	3500	361	44.09	8.51	17.21
HMR_S11_10_8	2098	GCA_002433075.1_Latescibacterota_UBA6620	5526	383	45.9	9.61	18.26
HMR_S11_10_8	2098	GCA_007571365.1_Latescibacterota_GCA-2724215	4717	350	44.93	9.44	16.68
HMR_S11_10_8	2098	G352_bin.14_VGIX01	2038	694	63.11	12.73	34.05
HMR_S11_10_8	2098	GCA_018660835.1_Latescibacterota_UBA12574	5991	389	45.03	9.34	18.54
HMR_S11_10_8	2098	GCA_016235265.1_Eisenbacteria_JACRLI01	2891	510	47	10.15	24.31
HMR_S11_10_8	2098	GCA_014207595.1_Planctomycetota_Algisphaera	3512	271	42.47	8.29	12.92
HMR_S11_10_8	2098	7048_bin.44_VGIX01	1674	401	49.43	10.27	23.95
HMR_S11_10_8	2098	GoM_D72_sbin1	2172	682	62.93	12.95	32.51
HMR_S11_10_8	2098	GCA_005893165.1_Eisenbacteria_WS-7	2280	397	47.59	9.95	18.92
HMR_S11_10_8	2098	GCA_016712505.1_Eisenbacteria_JADJQY01	5280	463	46.74	9.99	22.07
HMR_S11_10_8	2098	GCA_016867695.1_Eisenbacteria_VGIY01	2532	446	47.37	10.46	21.26
HMR_S11_10_8	2098	7058_bin.44_Eisenbacteria	2470	309	47.97	11.29	14.73
HMR_S11_10_8	2098	GCA_018673255.1_Latescibacterota_UBA12574	6169	405	44.99	9.35	19.3
HMR_S11_10_8	2098	7043_bin.32_Eisenbacteria	3114	501	47.47	9.89	23.88
HMR_S11_10_8	2098	GCA_005893305.1_Eisenbacteria_WS_9	2392	455	47.37	9.96	21.69
HMR_S11_10_8	2098	GCA_016187725.1_Latescibacterota__SICG01	4847	371	46.08	8.97	17.68
HMR_S11_10_8	2098	GCA_003644735.1_Latescibacterota_B68-G9	1794	324	48.74	9.7	18.06
HMR_S11_10_8	2098	72410_bin.23_Eisenbacteria	2099	279	46.59	9.61	13.3
HMR_S11_10_8	2098	7244_bin.14_VGIX01	2193	688	62.21	12.61	32.79
HMR_S11_10_8	2098	7055_bin.18_Eisenbacteria	2461	438	47.8	10.14	20.88
HMR_S11_10_8	2098	7248_bin.21_VGIX01	1070	374	63.56	13	34.95
HMR_S11_10_8	2098	GCA_903844735.1_Eisenbacteria_JAHJDP01	4354	524	46.84	9.89	24.98
HMR_S11_10_8	2098	GCA_002718795.1_Latescibacterota_UBA12574	3345	240	44.54	8.87	11.44
HMR_S11_10_8	2098	GCA_000403035.1_Latescibacterota_Latescibacter	1908	283	46.13	9.56	14.83
HMR_S11_10_8	2098	7246_bin.4_VGIX01	3075	615	61.66	12.54	29.31
HMR_S11_10_8	2098	7055_bin.3_VGIX01	2050	998	63.14	12.59	48.68
HMR_S11_10_8	2098	HMR6_3	1408	420	63.24	13.1	29.83
HMR_S11_10_8	2098	JL_Co_4	1643	360	63.64	12.14	21.91
HMR_S11_10_8	2098	HMR_S11_13_12	2321	1286	64.54	13.65	61.3
HMR_S11_10_8	2098	7043_bin.39_VGIX01	2204	455	49.22	10.12	21.69
HMR_S11_10_8	2098	GCA_903928115.1_Planctomycetota_F1-120-MAGs118	3490	314	43.39	8.09	14.97
HMR_S11_10_8	2098	GCA_016867495.1_Eisenbacteria_VGJL01	2801	471	46.93	9.75	22.45
HMR_S11_10_8	2098	G355_bin.58_Eisenbacteria	1584	232	47.08	9.97	14.65
HMR_S11_10_8	2098	7058_bin.3_VGIX01	2672	1153	63.75	12.63	54.96
HMR_S11_10_8	2098	70512_bin.38_JAGOBX01	1343	274	44.36	9.06	20.4
HMR_S11_10_8	2098	GCA_002693325.1_Latescibacterota_GCA-2693325	3011	290	45.09	9.08	13.82
HMR_S11_10_8	2098	GCA_001753675.2_Planctomycetota_Brocadia	2540	378	45.16	8.79	18.02
HMR_S11_10_8	2098	GCA_009691525.1_Latescibacterota__SICG01	3576	323	45.37	9.5	15.4
HMR_S11_10_8	2098	GCA_003235575.1_Eisenbacteria_SZUA-252	2464	436	47.14	10.23	20.78
HMR_S11_10_8	2098	GCA_900696535.1_Planctomycetota_CAADGM01	3398	346	44.52	8.59	16.49
HMR_S11_10_8	2098	SF_GA-4_9	2239	805	64.05	12.83	38.37
HMR_S11_10_8	2098	GCA_012729815.1_Planctomycetota_JAAYCJ01	4398	358	44.9	8.9	17.06
HMR_S11_10_8	2098	GCA_903921835.1_Eisenbacteria_CAIXRL01	4073	407	45.97	9.32	19.4
HMR_S11_10_8	2098	JL_Co_1	2637	539	61.45	13.81	25.69
HMR_S11_10_8	2098	GCA_016867395.1_Latescibacterota__SICG01	4693	368	45.96	9.61	17.54
HMR_S11_10_8	2098	GCA_009838845.1_Latescibacterota_VXRD01	5021	394	46.06	9.75	18.78
HMR_S11_10_8	2098	GCA_016223045.1_Eisenbacteria_JACRPT01	3127	521	47.05	9.67	24.83
HMR_S11_10_8	2098	GCA_009841115.1_Latescibacterota_GCA-2724215	5202	384	45.49	9.39	18.3
HMR_S11_10_8	2098	HMR3_6	2047	1355	89.2	8.08	66.19
HMR_S11_10_8	2098	GCA_013360585.1_Planctomycetota_JABWBH01	3322	322	43.63	8.62	15.35
HMR_S11_10_8	2098	SF_Co_bin_44	1436	453	61.68	13.31	31.55
HMR_S11_10_8	2098	GCA_017368835.1_Planctomycetota_Scalindua_A	2964	370	45.54	9.18	17.64
HMR_S11_10_8	2098	7048_bin.30_VGIX01	2230	825	62.01	12.99	39.32
HMR_S11_10_8	2098	GCA_012270675.1_Latescibacterota_JAAXHW01	3319	392	46.51	9.77	18.68
HMR_S11_10_8	2098	HMR3_25	2402	1226	63.81	12.44	58.44
HMR_S11_10_8	2098	GCA_002714465.1_Latescibacterota_UBA2968	4695	372	45.96	9.63	17.73
HMR_S11_10_8	2098	GCA_009694805.1_Latescibacterota_SICM01	4214	398	46.96	10.02	18.97
HMR_S11_10_8	2098	GB53_bin51_VGIX01	2406	1313	83.48	9.28	62.58
HMR_S11_10_8	2098	72410_bin.13_JABDJQ01	2507	379	49.22	10.79	18.06
HMR_S11_10_8	2098	GCA_014728125.1_VGIX01	2145	1163	61.18	12.14	55.43
HMR_S11_10_8	2098	GCA_900232105.1_Planctomycetota_Kuenenia	4053	384	45.06	8.74	18.3
HMR_S11_10_8	2098	GCA_016350165.1_Planctomycetota_Poriferisphaera	4260	292	42.93	8.27	13.92
HMR_S11_10_8	2098	GCA_013140805.1_Eisenbacteria_JABFRW01	3198	451	47.01	10.12	21.5
HMR_S11_10_8	2098	HMR20_17	2433	1017	63.36	12.81	48.47
HMR_S11_10_8	2098	GCA_016215625.1_Eisenbacteria_JACRIW01	3367	470	46.94	9.62	22.4
HMR_S11_10_8	2098	GCA_016710095.1_Eisenbacteria_JADJLL01	3699	427	47.13	9.99	20.35
HMR_S11_10_8	2098	G355_bin.45_VGIX01	1749	816	63.39	11.46	46.66
HMR_S11_10_8	2098	GCA_002726335.1_Latescibacterota_UBA8231	5241	374	44.92	9.47	17.83
HMR_S11_10_8	2098	GCA_014728245.1_VGIX01	2255	1109	62.23	12.03	52.86
HMR_S11_10_8	2098	GCA_002725915.1_Latescibacterota_GCA-2725915	3234	292	45.31	9.44	13.92
HMR_S11_10_8	2098	GCA_903929765.1_Planctomycetota_CAIYVX01	3234	356	45.32	8.64	16.97
HMR_S11_10_8	2098	GCA_000296795.1_Planctomycetota_Jettenia	3602	397	45.01	8.72	18.92
HMR_S11_10_8	2098	GCA_003644715.1_Latescibacterota_MVCY01	2290	435	48.98	9.67	20.73
HMR_S11_10_8	2098	GCA_005893365.1_Eisenbacteria_WS_11	3408	385	47.01	9.45	18.35
HMR_S11_10_8	2098	GCA_007745435.1_Planctomycetota_Calycomorphotria	4325	302	43.21	8.68	14.39
HMR_S11_10_8	2098	GCA_016867725.1_VGIX01	1911	1105	61.33	11.44	57.82
HMR_S11_10_8	2098	GCA_001780165.1_Eisenbacteria_RBG-16-71-46	3086	508	47.44	9.8	24.21
HMR_S11_10_8	2098	GCA_016928935.1_Eisenbacteria_JAFGJU01	1765	501	48.99	10.14	28.39
HMR_S11_10_8	2098	GCA_018645065.1_Planctomycetota_BS750m-G57	4362	322	44.56	9.11	15.35
HMR_S11_10_8	2098	GCA_002709665.1_Latescibacterota_GCA-2709665	4860	380	46.17	9.62	18.11
HMR_S11_10_8	2098	GCA_016867715.1_JABDJQ01_VGIW01	2807	530	48.65	9.94	25.26
HMR_S11_10_8	2098	GCA_002724215.1_Latescibacterota_GCA-2724215	5173	366	45.15	9.28	17.45
HMR_S11_10_8	2098	70512_bin.27_VGIX01	2388	1098	63.47	13.37	52.34
HMR_S11_10_8	2098	7058_bin.7_Latescibacterota	3062	467	48.22	10.2	22.26
HMR_S11_10_8	2098	7055_bin.45_Latescibacterota	2645	418	48.66	10.07	19.92
HMR_S11_10_8	2098	SB_sbin_2_52	2400	1139	63.58	12.57	54.29
HMR_S11_10_8	2098	GCA_903844735.1_Eisenbacteria_CAIMUX01	4354	524	46.84	9.89	24.98
HMR_S11_10_8	2098	GCA_002117005.1_Planctomycetota_Sedimentisphaera	2380	315	43.83	8.4	15.01
HMR_S11_10_8	2098	7058_bin.2_Latescibacterota	1209	312	48.16	10.07	25.81
HMR_S11_10_8	2098	GCA_014729815.1_Eisenbacteria_WJJG01	2916	503	47.98	9.94	23.98
HMR_S11_10_8	2098	G3515_bin.52_VGIX01	2665	787	92.42	12.16	37.51
GCA_016782785.1_Planctomycetota_BS750m-G62	2140	GCA_007136405.1_Latescibacterota_SLHA01	3418	374	44.88	8.61	17.48
GCA_016782785.1_Planctomycetota_BS750m-G62	2140	GCA_002070295.1_Latescibacterota_MWCZ01	3492	340	45.52	9.29	15.89
GCA_016782785.1_Planctomycetota_BS750m-G62	2140	GCA_009840005.1_Latescibacterota_GCA-2724215	5600	357	44.73	8.59	16.68
GCA_016782785.1_Planctomycetota_BS750m-G62	2140	7058_bin.63_Eisenbacteria	3343	335	44.94	8.84	15.65
GCA_016782785.1_Planctomycetota_BS750m-G62	2140	72410_bin.25_VGIX01	1535	196	44.63	8.74	12.77
GCA_016782785.1_Planctomycetota_BS750m-G62	2140	GCA_015169395.1_Planctomycetota_Humisphaera	5422	582	47.63	9.76	27.2
GCA_016782785.1_Planctomycetota_BS750m-G62	2140	GCA_002007645.1_Planctomycetota_Anaerohalosphaera	3500	607	47.24	9.83	28.36
GCA_016782785.1_Planctomycetota_BS750m-G62	2140	GCA_002433075.1_Latescibacterota_UBA6620	5526	374	44.97	8.86	17.48
GCA_016782785.1_Planctomycetota_BS750m-G62	2140	GCA_007571365.1_Latescibacterota_GCA-2724215	4717	322	44.52	8.47	15.05
GCA_016782785.1_Planctomycetota_BS750m-G62	2140	G352_bin.14_VGIX01	2038	189	45.57	9.63	9.27
GCA_016782785.1_Planctomycetota_BS750m-G62	2140	GCA_018660835.1_Latescibacterota_UBA12574	5991	385	43.53	8.39	17.99
GCA_016782785.1_Planctomycetota_BS750m-G62	2140	GCA_016235265.1_Eisenbacteria_JACRLI01	2891	324	45.65	9.21	15.14
GCA_016782785.1_Planctomycetota_BS750m-G62	2140	GCA_014207595.1_Planctomycetota_Algisphaera	3512	491	45.62	9.4	22.94
GCA_016782785.1_Planctomycetota_BS750m-G62	2140	7048_bin.44_VGIX01	1674	218	45.73	8.66	13.02
GCA_016782785.1_Planctomycetota_BS750m-G62	2140	GoM_D72_sbin1	2172	180	45.06	9.17	8.41
GCA_016782785.1_Planctomycetota_BS750m-G62	2140	GCA_005893165.1_Eisenbacteria_WS-7	2280	260	45.18	9.23	12.15
GCA_016782785.1_Planctomycetota_BS750m-G62	2140	GCA_016712505.1_Eisenbacteria_JADJQY01	5280	317	44.88	8.71	14.81
GCA_016782785.1_Planctomycetota_BS750m-G62	2140	GCA_016867695.1_Eisenbacteria_VGIY01	2532	281	44.76	8.81	13.13
GCA_016782785.1_Planctomycetota_BS750m-G62	2140	7058_bin.44_Eisenbacteria	2470	190	45.16	9.68	8.88
GCA_016782785.1_Planctomycetota_BS750m-G62	2140	GCA_018673255.1_Latescibacterota_UBA12574	6169	385	44.07	8.47	17.99
GCA_016782785.1_Planctomycetota_BS750m-G62	2140	7043_bin.32_Eisenbacteria	3114	318	44.87	9.19	14.86
GCA_016782785.1_Planctomycetota_BS750m-G62	2140	GCA_005893305.1_Eisenbacteria_WS_9	2392	313	45.14	9.28	14.63
GCA_016782785.1_Planctomycetota_BS750m-G62	2140	GCA_016187725.1_Latescibacterota__SICG01	4847	360	45.13	8.71	16.82
GCA_016782785.1_Planctomycetota_BS750m-G62	2140	GCA_003644735.1_Latescibacterota_B68-G9	1794	298	47.78	9.64	16.61
GCA_016782785.1_Planctomycetota_BS750m-G62	2140	72410_bin.23_Eisenbacteria	2099	167	44.9	8.35	7.96
GCA_016782785.1_Planctomycetota_BS750m-G62	2140	7244_bin.14_VGIX01	2193	191	44.77	9.22	8.93
GCA_016782785.1_Planctomycetota_BS750m-G62	2140	7055_bin.18_Eisenbacteria	2461	281	45.26	8.88	13.13
GCA_016782785.1_Planctomycetota_BS750m-G62	2140	7248_bin.21_VGIX01	1070	128	45	8.68	11.96
GCA_016782785.1_Planctomycetota_BS750m-G62	2140	GCA_903844735.1_Eisenbacteria_JAHJDP01	4354	321	44.95	8.66	15
GCA_016782785.1_Planctomycetota_BS750m-G62	2140	GCA_002718795.1_Latescibacterota_UBA12574	3345	237	43.23	7.77	11.07
GCA_016782785.1_Planctomycetota_BS750m-G62	2140	GCA_000403035.1_Latescibacterota_Latescibacter	1908	259	45.55	9.42	13.57
GCA_016782785.1_Planctomycetota_BS750m-G62	2140	7246_bin.4_VGIX01	3075	200	45.09	9.56	9.35
GCA_016782785.1_Planctomycetota_BS750m-G62	2140	7055_bin.3_VGIX01	2050	282	46.22	9.01	13.76
GCA_016782785.1_Planctomycetota_BS750m-G62	2140	HMR6_3	1408	127	45.92	9.49	9.02
GCA_016782785.1_Planctomycetota_BS750m-G62	2140	JL_Co_4	1643	110	46.16	8.42	6.7
GCA_016782785.1_Planctomycetota_BS750m-G62	2140	HMR_S11_13_12	2321	331	45.96	9.11	15.47
GCA_016782785.1_Planctomycetota_BS750m-G62	2140	7043_bin.39_VGIX01	2204	251	44.71	8.69	11.73
GCA_016782785.1_Planctomycetota_BS750m-G62	2140	GCA_903928115.1_Planctomycetota_F1-120-MAGs118	3490	347	45	8.85	16.21
GCA_016782785.1_Planctomycetota_BS750m-G62	2140	GCA_016867495.1_Eisenbacteria_VGJL01	2801	305	44.97	8.63	14.25
GCA_016782785.1_Planctomycetota_BS750m-G62	2140	G355_bin.58_Eisenbacteria	1584	133	45.38	8.48	8.4
GCA_016782785.1_Planctomycetota_BS750m-G62	2140	7058_bin.3_VGIX01	2672	316	45.88	8.93	14.77
GCA_016782785.1_Planctomycetota_BS750m-G62	2140	70512_bin.38_JAGOBX01	1343	166	42.25	7.75	12.36
GCA_016782785.1_Planctomycetota_BS750m-G62	2140	GCA_002693325.1_Latescibacterota_GCA-2693325	3011	260	43.14	8.36	12.15
GCA_016782785.1_Planctomycetota_BS750m-G62	2140	GCA_001753675.2_Planctomycetota_Brocadia	2540	436	47.34	9.85	20.37
GCA_016782785.1_Planctomycetota_BS750m-G62	2140	GCA_009691525.1_Latescibacterota__SICG01	3576	314	44.64	8.95	14.67
GCA_016782785.1_Planctomycetota_BS750m-G62	2140	GCA_003235575.1_Eisenbacteria_SZUA-252	2464	303	45.21	9.07	14.16
GCA_016782785.1_Planctomycetota_BS750m-G62	2140	GCA_900696535.1_Planctomycetota_CAADGM01	3398	500	47.91	9.86	23.36
GCA_016782785.1_Planctomycetota_BS750m-G62	2140	SF_GA-4_9	2239	236	46.19	9.23	11.03
GCA_016782785.1_Planctomycetota_BS750m-G62	2140	GCA_012729815.1_Planctomycetota_JAAYCJ01	4398	627	48.37	11.16	29.3
GCA_016782785.1_Planctomycetota_BS750m-G62	2140	GCA_903921835.1_Eisenbacteria_CAIXRL01	4073	264	43.99	8.64	12.34
GCA_016782785.1_Planctomycetota_BS750m-G62	2140	JL_Co_1	2637	119	45.47	9.19	5.56
GCA_016782785.1_Planctomycetota_BS750m-G62	2140	GCA_016867395.1_Latescibacterota__SICG01	4693	344	45	8.84	16.07
GCA_016782785.1_Planctomycetota_BS750m-G62	2140	GCA_009838845.1_Latescibacterota_VXRD01	5021	386	45.41	9.62	18.04
GCA_016782785.1_Planctomycetota_BS750m-G62	2140	GCA_016223045.1_Eisenbacteria_JACRPT01	3127	332	45.49	9.2	15.51
GCA_016782785.1_Planctomycetota_BS750m-G62	2140	GCA_009841115.1_Latescibacterota_GCA-2724215	5202	361	44.53	8.49	16.87
GCA_016782785.1_Planctomycetota_BS750m-G62	2140	HMR3_6	2047	328	45.65	9.13	16.02
GCA_016782785.1_Planctomycetota_BS750m-G62	2140	GCA_013360585.1_Planctomycetota_JABWBH01	3322	494	47.26	9.87	23.08
GCA_016782785.1_Planctomycetota_BS750m-G62	2140	SF_Co_bin_44	1436	112	46.51	10.22	7.8
GCA_016782785.1_Planctomycetota_BS750m-G62	2140	GCA_017368835.1_Planctomycetota_Scalindua_A	2964	453	47.22	9.98	21.17
GCA_016782785.1_Planctomycetota_BS750m-G62	2140	7048_bin.30_VGIX01	2230	212	45.17	9.45	9.91
GCA_016782785.1_Planctomycetota_BS750m-G62	2140	GCA_012270675.1_Latescibacterota_JAAXHW01	3319	336	45.35	9.21	15.7
GCA_016782785.1_Planctomycetota_BS750m-G62	2140	HMR3_25	2402	330	46.29	9.05	15.42
GCA_016782785.1_Planctomycetota_BS750m-G62	2140	GCA_002714465.1_Latescibacterota_UBA2968	4695	363	44.28	8.55	16.96
GCA_016782785.1_Planctomycetota_BS750m-G62	2140	GCA_009694805.1_Latescibacterota_SICM01	4214	371	45.51	9.5	17.34
GCA_016782785.1_Planctomycetota_BS750m-G62	2140	GB53_bin51_VGIX01	2406	299	45.75	9.19	13.97
GCA_016782785.1_Planctomycetota_BS750m-G62	2140	72410_bin.13_JABDJQ01	2507	229	44.87	8.8	10.7
GCA_016782785.1_Planctomycetota_BS750m-G62	2140	GCA_014728125.1_VGIX01	2145	339	46.12	9.2	15.84
GCA_016782785.1_Planctomycetota_BS750m-G62	2140	GCA_900232105.1_Planctomycetota_Kuenenia	4053	460	47.16	9.72	21.5
GCA_016782785.1_Planctomycetota_BS750m-G62	2140	GCA_016350165.1_Planctomycetota_Poriferisphaera	4260	501	45.52	9.67	23.41
GCA_016782785.1_Planctomycetota_BS750m-G62	2140	GCA_013140805.1_Eisenbacteria_JABFRW01	3198	297	45.25	9.58	13.88
GCA_016782785.1_Planctomycetota_BS750m-G62	2140	HMR20_17	2433	291	45.93	9.25	13.6
GCA_016782785.1_Planctomycetota_BS750m-G62	2140	GCA_016215625.1_Eisenbacteria_JACRIW01	3367	325	44.59	9.01	15.19
GCA_016782785.1_Planctomycetota_BS750m-G62	2140	GCA_016710095.1_Eisenbacteria_JADJLL01	3699	272	44.45	9.03	12.71
GCA_016782785.1_Planctomycetota_BS750m-G62	2140	G355_bin.45_VGIX01	1749	218	45.65	8.8	12.46
GCA_016782785.1_Planctomycetota_BS750m-G62	2140	GCA_002726335.1_Latescibacterota_UBA8231	5241	359	44	8.43	16.78
GCA_016782785.1_Planctomycetota_BS750m-G62	2140	GCA_014728245.1_VGIX01	2255	328	45.96	8.96	15.33
GCA_016782785.1_Planctomycetota_BS750m-G62	2140	GCA_002725915.1_Latescibacterota_GCA-2725915	3234	264	44.21	8.45	12.34
GCA_016782785.1_Planctomycetota_BS750m-G62	2140	GCA_903929765.1_Planctomycetota_CAIYVX01	3234	756	52.38	10.82	35.33
GCA_016782785.1_Planctomycetota_BS750m-G62	2140	GCA_000296795.1_Planctomycetota_Jettenia	3602	460	47.38	9.97	21.5
GCA_016782785.1_Planctomycetota_BS750m-G62	2140	GCA_003644715.1_Latescibacterota_MVCY01	2290	374	46.54	9.48	17.48
GCA_016782785.1_Planctomycetota_BS750m-G62	2140	GCA_005893365.1_Eisenbacteria_WS_11	3408	265	44.55	8.66	12.38
GCA_016782785.1_Planctomycetota_BS750m-G62	2140	GCA_007745435.1_Planctomycetota_Calycomorphotria	4325	477	46.57	9.46	22.29
GCA_016782785.1_Planctomycetota_BS750m-G62	2140	GCA_016867725.1_VGIX01	1911	333	46.36	8.57	17.43
GCA_016782785.1_Planctomycetota_BS750m-G62	2140	GCA_001780165.1_Eisenbacteria_RBG-16-71-46	3086	336	45.22	9.28	15.7
GCA_016782785.1_Planctomycetota_BS750m-G62	2140	GCA_016928935.1_Eisenbacteria_JAFGJU01	1765	285	45.12	9.03	16.15
GCA_016782785.1_Planctomycetota_BS750m-G62	2140	GCA_018645065.1_Planctomycetota_BS750m-G57	4362	692	48.54	10.48	32.34
GCA_016782785.1_Planctomycetota_BS750m-G62	2140	GCA_002709665.1_Latescibacterota_GCA-2709665	4860	336	43.91	8.85	15.7
GCA_016782785.1_Planctomycetota_BS750m-G62	2140	GCA_016867715.1_JABDJQ01_VGIW01	2807	349	45.94	8.96	16.31
GCA_016782785.1_Planctomycetota_BS750m-G62	2140	GCA_002724215.1_Latescibacterota_GCA-2724215	5173	365	43.92	8.72	17.06
GCA_016782785.1_Planctomycetota_BS750m-G62	2140	70512_bin.27_VGIX01	2388	269	45.19	8.82	12.57
GCA_016782785.1_Planctomycetota_BS750m-G62	2140	7058_bin.7_Latescibacterota	3062	408	46.89	9.38	19.07
GCA_016782785.1_Planctomycetota_BS750m-G62	2140	7055_bin.45_Latescibacterota	2645	349	47.15	9.06	16.31
GCA_016782785.1_Planctomycetota_BS750m-G62	2140	SB_sbin_2_52	2400	308	46.23	9.15	14.39
GCA_016782785.1_Planctomycetota_BS750m-G62	2140	GCA_903844735.1_Eisenbacteria_CAIMUX01	4354	321	44.95	8.66	15
GCA_016782785.1_Planctomycetota_BS750m-G62	2140	GCA_002117005.1_Planctomycetota_Sedimentisphaera	2380	439	46.78	9.5	20.51
GCA_016782785.1_Planctomycetota_BS750m-G62	2140	7058_bin.2_Latescibacterota	1209	251	45.8	8.73	20.76
GCA_016782785.1_Planctomycetota_BS750m-G62	2140	GCA_014729815.1_Eisenbacteria_WJJG01	2916	313	45.52	8.74	14.63
GCA_016782785.1_Planctomycetota_BS750m-G62	2140	G3515_bin.52_VGIX01	2665	173	45.97	9.24	8.08
GCA_007136405.1_Latescibacterota_SLHA01	3418	GCA_002070295.1_Latescibacterota_MWCZ01	3492	625	47.09	10.64	18.29
GCA_007136405.1_Latescibacterota_SLHA01	3418	GCA_009840005.1_Latescibacterota_GCA-2724215	5600	1277	58.02	12.46	37.36
GCA_007136405.1_Latescibacterota_SLHA01	3418	7058_bin.63_Eisenbacteria	3343	432	45.77	9.68	12.92
GCA_007136405.1_Latescibacterota_SLHA01	3418	72410_bin.25_VGIX01	1535	258	45.19	9.38	16.81
GCA_007136405.1_Latescibacterota_SLHA01	3418	GCA_015169395.1_Planctomycetota_Humisphaera	5422	468	43.04	8.75	13.69
GCA_007136405.1_Latescibacterota_SLHA01	3418	GCA_002007645.1_Planctomycetota_Anaerohalosphaera	3500	495	44.42	9.25	14.48
GCA_007136405.1_Latescibacterota_SLHA01	3418	GCA_002433075.1_Latescibacterota_UBA6620	5526	977	50.19	11.11	28.58
GCA_007136405.1_Latescibacterota_SLHA01	3418	GCA_007571365.1_Latescibacterota_GCA-2724215	4717	1171	57.82	12.61	34.26
GCA_007136405.1_Latescibacterota_SLHA01	3418	G352_bin.14_VGIX01	2038	231	46.4	9.59	11.33
GCA_007136405.1_Latescibacterota_SLHA01	3418	GCA_018660835.1_Latescibacterota_UBA12574	5991	1558	55.76	12.03	45.58
GCA_007136405.1_Latescibacterota_SLHA01	3418	GCA_016235265.1_Eisenbacteria_JACRLI01	2891	459	45.53	9.52	15.88
GCA_007136405.1_Latescibacterota_SLHA01	3418	GCA_014207595.1_Planctomycetota_Algisphaera	3512	422	42.55	8.19	12.35
GCA_007136405.1_Latescibacterota_SLHA01	3418	7048_bin.44_VGIX01	1674	264	45.04	9.27	15.77
GCA_007136405.1_Latescibacterota_SLHA01	3418	GoM_D72_sbin1	2172	205	45.06	9.1	9.44
GCA_007136405.1_Latescibacterota_SLHA01	3418	GCA_005893165.1_Eisenbacteria_WS-7	2280	364	45.62	9.45	15.96
GCA_007136405.1_Latescibacterota_SLHA01	3418	GCA_016712505.1_Eisenbacteria_JADJQY01	5280	477	45.39	9.71	13.96
GCA_007136405.1_Latescibacterota_SLHA01	3418	GCA_016867695.1_Eisenbacteria_VGIY01	2532	391	46.45	10.3	15.44
GCA_007136405.1_Latescibacterota_SLHA01	3418	7058_bin.44_Eisenbacteria	2470	276	44.45	9.52	11.17
GCA_007136405.1_Latescibacterota_SLHA01	3418	GCA_018673255.1_Latescibacterota_UBA12574	6169	1614	55.91	12.19	47.22
GCA_007136405.1_Latescibacterota_SLHA01	3418	7043_bin.32_Eisenbacteria	3114	454	45.35	9.81	14.58
GCA_007136405.1_Latescibacterota_SLHA01	3418	GCA_005893305.1_Eisenbacteria_WS_9	2392	414	45.13	9.53	17.31
GCA_007136405.1_Latescibacterota_SLHA01	3418	GCA_016187725.1_Latescibacterota__SICG01	4847	1314	57.67	12.51	38.44
GCA_007136405.1_Latescibacterota_SLHA01	3418	GCA_003644735.1_Latescibacterota_B68-G9	1794	478	47.19	10.17	26.64
GCA_007136405.1_Latescibacterota_SLHA01	3418	72410_bin.23_Eisenbacteria	2099	233	45.07	9.81	11.1
GCA_007136405.1_Latescibacterota_SLHA01	3418	7244_bin.14_VGIX01	2193	224	44.82	9.65	10.21
GCA_007136405.1_Latescibacterota_SLHA01	3418	7055_bin.18_Eisenbacteria	2461	348	45.83	9.52	14.14
GCA_007136405.1_Latescibacterota_SLHA01	3418	7248_bin.21_VGIX01	1070	137	44.39	9.19	12.8
GCA_007136405.1_Latescibacterota_SLHA01	3418	GCA_903844735.1_Eisenbacteria_JAHJDP01	4354	495	45.64	9.72	14.48
GCA_007136405.1_Latescibacterota_SLHA01	3418	GCA_002718795.1_Latescibacterota_UBA12574	3345	977	54.83	12.19	29.21
GCA_007136405.1_Latescibacterota_SLHA01	3418	GCA_000403035.1_Latescibacterota_Latescibacter	1908	369	46	10.74	19.34
GCA_007136405.1_Latescibacterota_SLHA01	3418	7246_bin.4_VGIX01	3075	226	45.8	9.86	7.35
GCA_007136405.1_Latescibacterota_SLHA01	3418	7055_bin.3_VGIX01	2050	354	45.65	9.56	17.27
GCA_007136405.1_Latescibacterota_SLHA01	3418	HMR6_3	1408	154	46.44	9.78	10.94
GCA_007136405.1_Latescibacterota_SLHA01	3418	JL_Co_4	1643	119	46.48	9.84	7.24
GCA_007136405.1_Latescibacterota_SLHA01	3418	HMR_S11_13_12	2321	417	45.52	9.41	17.97
GCA_007136405.1_Latescibacterota_SLHA01	3418	7043_bin.39_VGIX01	2204	308	46.02	9.5	13.97
GCA_007136405.1_Latescibacterota_SLHA01	3418	GCA_903928115.1_Planctomycetota_F1-120-MAGs118	3490	384	42.55	7.99	11.23
GCA_007136405.1_Latescibacterota_SLHA01	3418	GCA_016867495.1_Eisenbacteria_VGJL01	2801	418	45.4	9.59	14.92
GCA_007136405.1_Latescibacterota_SLHA01	3418	G355_bin.58_Eisenbacteria	1584	202	45.26	9.9	12.75
GCA_007136405.1_Latescibacterota_SLHA01	3418	7058_bin.3_VGIX01	2672	387	45.56	9.68	14.48
GCA_007136405.1_Latescibacterota_SLHA01	3418	70512_bin.38_JAGOBX01	1343	196	41.87	8.25	14.59
GCA_007136405.1_Latescibacterota_SLHA01	3418	GCA_002693325.1_Latescibacterota_GCA-2693325	3011	1039	54.59	12.26	34.51
GCA_007136405.1_Latescibacterota_SLHA01	3418	GCA_001753675.2_Planctomycetota_Brocadia	2540	421	44.03	8.26	16.57
GCA_007136405.1_Latescibacterota_SLHA01	3418	GCA_009691525.1_Latescibacterota__SICG01	3576	1140	57.64	12.47	33.35
GCA_007136405.1_Latescibacterota_SLHA01	3418	GCA_003235575.1_Eisenbacteria_SZUA-252	2464	393	46	9.52	15.95
GCA_007136405.1_Latescibacterota_SLHA01	3418	GCA_900696535.1_Planctomycetota_CAADGM01	3398	405	44.7	8.82	11.92
GCA_007136405.1_Latescibacterota_SLHA01	3418	SF_GA-4_9	2239	287	46.23	9.72	12.82
GCA_007136405.1_Latescibacterota_SLHA01	3418	GCA_012729815.1_Planctomycetota_JAAYCJ01	4398	626	45.68	10.28	18.31
GCA_007136405.1_Latescibacterota_SLHA01	3418	GCA_903921835.1_Eisenbacteria_CAIXRL01	4073	378	44.11	8.99	11.06
GCA_007136405.1_Latescibacterota_SLHA01	3418	JL_Co_1	2637	151	45.71	9.41	5.73
GCA_007136405.1_Latescibacterota_SLHA01	3418	GCA_016867395.1_Latescibacterota__SICG01	4693	1332	57.7	12.22	38.97
GCA_007136405.1_Latescibacterota_SLHA01	3418	GCA_009838845.1_Latescibacterota_VXRD01	5021	907	50.47	11.5	26.54
GCA_007136405.1_Latescibacterota_SLHA01	3418	GCA_016223045.1_Eisenbacteria_JACRPT01	3127	457	45.43	9.42	14.61
GCA_007136405.1_Latescibacterota_SLHA01	3418	GCA_009841115.1_Latescibacterota_GCA-2724215	5202	1270	58.19	12.48	37.16
GCA_007136405.1_Latescibacterota_SLHA01	3418	HMR3_6	2047	403	45.47	9.27	19.69
GCA_007136405.1_Latescibacterota_SLHA01	3418	GCA_013360585.1_Planctomycetota_JABWBH01	3322	407	43.28	8.17	12.25
GCA_007136405.1_Latescibacterota_SLHA01	3418	SF_Co_bin_44	1436	147	45.81	8.99	10.24
GCA_007136405.1_Latescibacterota_SLHA01	3418	GCA_017368835.1_Planctomycetota_Scalindua_A	2964	434	44.11	8.66	14.64
GCA_007136405.1_Latescibacterota_SLHA01	3418	7048_bin.30_VGIX01	2230	251	44.44	9.18	11.26
GCA_007136405.1_Latescibacterota_SLHA01	3418	GCA_012270675.1_Latescibacterota_JAAXHW01	3319	808	50.98	11.42	24.34
GCA_007136405.1_Latescibacterota_SLHA01	3418	HMR3_25	2402	416	45.46	9.3	17.32
GCA_007136405.1_Latescibacterota_SLHA01	3418	GCA_002714465.1_Latescibacterota_UBA2968	4695	915	50.01	10.9	26.77
GCA_007136405.1_Latescibacterota_SLHA01	3418	GCA_009694805.1_Latescibacterota_SICM01	4214	882	50.53	11.55	25.8
GCA_007136405.1_Latescibacterota_SLHA01	3418	GB53_bin51_VGIX01	2406	388	44.66	8.98	16.13
GCA_007136405.1_Latescibacterota_SLHA01	3418	72410_bin.13_JABDJQ01	2507	297	45.82	9.87	11.85
GCA_007136405.1_Latescibacterota_SLHA01	3418	GCA_014728125.1_VGIX01	2145	404	46.37	9.27	18.83
GCA_007136405.1_Latescibacterota_SLHA01	3418	GCA_900232105.1_Planctomycetota_Kuenenia	4053	459	44.27	9	13.43
GCA_007136405.1_Latescibacterota_SLHA01	3418	GCA_016350165.1_Planctomycetota_Poriferisphaera	4260	443	42.96	8.83	12.96
GCA_007136405.1_Latescibacterota_SLHA01	3418	GCA_013140805.1_Eisenbacteria_JABFRW01	3198	415	45.39	9.67	12.98
GCA_007136405.1_Latescibacterota_SLHA01	3418	HMR20_17	2433	343	46	9.79	14.1
GCA_007136405.1_Latescibacterota_SLHA01	3418	GCA_016215625.1_Eisenbacteria_JACRIW01	3367	441	44.73	9.29	13.1
GCA_007136405.1_Latescibacterota_SLHA01	3418	GCA_016710095.1_Eisenbacteria_JADJLL01	3699	403	45.02	9.78	11.79
GCA_007136405.1_Latescibacterota_SLHA01	3418	G355_bin.45_VGIX01	1749	283	45.48	8.92	16.18
GCA_007136405.1_Latescibacterota_SLHA01	3418	GCA_002726335.1_Latescibacterota_UBA8231	5241	1361	55.98	12.13	39.82
GCA_007136405.1_Latescibacterota_SLHA01	3418	GCA_014728245.1_VGIX01	2255	412	46.11	9.38	18.27
GCA_007136405.1_Latescibacterota_SLHA01	3418	GCA_002725915.1_Latescibacterota_GCA-2725915	3234	1034	56.44	12.37	31.97
GCA_007136405.1_Latescibacterota_SLHA01	3418	GCA_903929765.1_Planctomycetota_CAIYVX01	3234	498	45.79	9.42	15.4
GCA_007136405.1_Latescibacterota_SLHA01	3418	GCA_000296795.1_Planctomycetota_Jettenia	3602	431	44	8.5	12.61
GCA_007136405.1_Latescibacterota_SLHA01	3418	GCA_003644715.1_Latescibacterota_MVCY01	2290	546	47.49	10.31	23.84
GCA_007136405.1_Latescibacterota_SLHA01	3418	GCA_005893365.1_Eisenbacteria_WS_11	3408	365	44.91	9.01	10.71
GCA_007136405.1_Latescibacterota_SLHA01	3418	GCA_007745435.1_Planctomycetota_Calycomorphotria	4325	443	44.14	8.81	12.96
GCA_007136405.1_Latescibacterota_SLHA01	3418	GCA_016867725.1_VGIX01	1911	412	45.81	9.19	21.56
GCA_007136405.1_Latescibacterota_SLHA01	3418	GCA_001780165.1_Eisenbacteria_RBG-16-71-46	3086	458	45.64	9.34	14.84
GCA_007136405.1_Latescibacterota_SLHA01	3418	GCA_016928935.1_Eisenbacteria_JAFGJU01	1765	356	45.98	9.67	20.17
GCA_007136405.1_Latescibacterota_SLHA01	3418	GCA_018645065.1_Planctomycetota_BS750m-G57	4362	463	44.91	9.69	13.55
GCA_007136405.1_Latescibacterota_SLHA01	3418	GCA_002709665.1_Latescibacterota_GCA-2709665	4860	982	50.41	11.3	28.73
GCA_007136405.1_Latescibacterota_SLHA01	3418	GCA_016867715.1_JABDJQ01_VGIW01	2807	469	46.51	10.09	16.71
GCA_007136405.1_Latescibacterota_SLHA01	3418	GCA_002724215.1_Latescibacterota_GCA-2724215	5173	1407	57.71	12.36	41.16
GCA_007136405.1_Latescibacterota_SLHA01	3418	70512_bin.27_VGIX01	2388	338	44.27	8.5	14.15
GCA_007136405.1_Latescibacterota_SLHA01	3418	7058_bin.7_Latescibacterota	3062	750	49.19	11.02	24.49
GCA_007136405.1_Latescibacterota_SLHA01	3418	7055_bin.45_Latescibacterota	2645	635	49.01	10.85	24.01
GCA_007136405.1_Latescibacterota_SLHA01	3418	SB_sbin_2_52	2400	389	45.51	9.46	16.21
GCA_007136405.1_Latescibacterota_SLHA01	3418	GCA_903844735.1_Eisenbacteria_CAIMUX01	4354	495	45.64	9.72	14.48
GCA_007136405.1_Latescibacterota_SLHA01	3418	GCA_002117005.1_Planctomycetota_Sedimentisphaera	2380	383	44.44	8.78	16.09
GCA_007136405.1_Latescibacterota_SLHA01	3418	7058_bin.2_Latescibacterota	1209	375	46.71	10.26	31.02
GCA_007136405.1_Latescibacterota_SLHA01	3418	GCA_014729815.1_Eisenbacteria_WJJG01	2916	437	45.88	9.92	14.99
GCA_007136405.1_Latescibacterota_SLHA01	3418	G3515_bin.52_VGIX01	2665	211	45.41	9.5	7.92
GCA_002070295.1_Latescibacterota_MWCZ01	3492	GCA_009840005.1_Latescibacterota_GCA-2724215	5600	602	46.71	10.19	17.24
GCA_002070295.1_Latescibacterota_MWCZ01	3492	7058_bin.63_Eisenbacteria	3343	456	45.61	9.78	13.64
GCA_002070295.1_Latescibacterota_MWCZ01	3492	72410_bin.25_VGIX01	1535	246	44.64	9.21	16.03
GCA_002070295.1_Latescibacterota_MWCZ01	3492	GCA_015169395.1_Planctomycetota_Humisphaera	5422	451	43.68	8.4	12.92
GCA_002070295.1_Latescibacterota_MWCZ01	3492	GCA_002007645.1_Planctomycetota_Anaerohalosphaera	3500	437	44.1	8.79	12.51
GCA_002070295.1_Latescibacterota_MWCZ01	3492	GCA_002433075.1_Latescibacterota_UBA6620	5526	674	46.88	10.46	19.3
GCA_002070295.1_Latescibacterota_MWCZ01	3492	GCA_007571365.1_Latescibacterota_GCA-2724215	4717	557	46.34	10.37	15.95
GCA_002070295.1_Latescibacterota_MWCZ01	3492	G352_bin.14_VGIX01	2038	240	46.07	9.33	11.78
GCA_002070295.1_Latescibacterota_MWCZ01	3492	GCA_018660835.1_Latescibacterota_UBA12574	5991	705	45.84	10.13	20.19
GCA_002070295.1_Latescibacterota_MWCZ01	3492	GCA_016235265.1_Eisenbacteria_JACRLI01	2891	455	46.49	9.64	15.74
GCA_002070295.1_Latescibacterota_MWCZ01	3492	GCA_014207595.1_Planctomycetota_Algisphaera	3512	392	43.01	8.54	11.23
GCA_002070295.1_Latescibacterota_MWCZ01	3492	7048_bin.44_VGIX01	1674	264	45.94	9.83	15.77
GCA_002070295.1_Latescibacterota_MWCZ01	3492	GoM_D72_sbin1	2172	218	45.47	9.72	10.04
GCA_002070295.1_Latescibacterota_MWCZ01	3492	GCA_005893165.1_Eisenbacteria_WS-7	2280	383	46.73	9.7	16.8
GCA_002070295.1_Latescibacterota_MWCZ01	3492	GCA_016712505.1_Eisenbacteria_JADJQY01	5280	470	45.59	9.87	13.46
GCA_002070295.1_Latescibacterota_MWCZ01	3492	GCA_016867695.1_Eisenbacteria_VGIY01	2532	352	46.67	9.73	13.9
GCA_002070295.1_Latescibacterota_MWCZ01	3492	7058_bin.44_Eisenbacteria	2470	244	45.5	9.96	9.88
GCA_002070295.1_Latescibacterota_MWCZ01	3492	GCA_018673255.1_Latescibacterota_UBA12574	6169	730	46.06	10.26	20.9
GCA_002070295.1_Latescibacterota_MWCZ01	3492	7043_bin.32_Eisenbacteria	3114	412	45.71	9.71	13.23
GCA_002070295.1_Latescibacterota_MWCZ01	3492	GCA_005893305.1_Eisenbacteria_WS_9	2392	425	46.7	9.95	17.77
GCA_002070295.1_Latescibacterota_MWCZ01	3492	GCA_016187725.1_Latescibacterota__SICG01	4847	626	47.18	10.44	17.93
GCA_002070295.1_Latescibacterota_MWCZ01	3492	GCA_003644735.1_Latescibacterota_B68-G9	1794	450	48.44	10.56	25.08
GCA_002070295.1_Latescibacterota_MWCZ01	3492	72410_bin.23_Eisenbacteria	2099	219	44.97	9.6	10.43
GCA_002070295.1_Latescibacterota_MWCZ01	3492	7244_bin.14_VGIX01	2193	231	45.73	9.92	10.53
GCA_002070295.1_Latescibacterota_MWCZ01	3492	7055_bin.18_Eisenbacteria	2461	365	45.86	9.99	14.83
GCA_002070295.1_Latescibacterota_MWCZ01	3492	7248_bin.21_VGIX01	1070	143	44.85	8.28	13.36
GCA_002070295.1_Latescibacterota_MWCZ01	3492	GCA_903844735.1_Eisenbacteria_JAHJDP01	4354	463	46.17	9.65	13.26
GCA_002070295.1_Latescibacterota_MWCZ01	3492	GCA_002718795.1_Latescibacterota_UBA12574	3345	414	45.09	9.87	12.38
GCA_002070295.1_Latescibacterota_MWCZ01	3492	GCA_000403035.1_Latescibacterota_Latescibacter	1908	338	45.69	9.98	17.71
GCA_002070295.1_Latescibacterota_MWCZ01	3492	7246_bin.4_VGIX01	3075	223	45.76	9.02	7.25
GCA_002070295.1_Latescibacterota_MWCZ01	3492	7055_bin.3_VGIX01	2050	350	46.35	9.79	17.07
GCA_002070295.1_Latescibacterota_MWCZ01	3492	HMR6_3	1408	147	46.75	9.97	10.44
GCA_002070295.1_Latescibacterota_MWCZ01	3492	JL_Co_4	1643	122	46.59	9.41	7.43
GCA_002070295.1_Latescibacterota_MWCZ01	3492	HMR_S11_13_12	2321	400	46.44	9.6	17.23
GCA_002070295.1_Latescibacterota_MWCZ01	3492	7043_bin.39_VGIX01	2204	297	46.15	9.46	13.48
GCA_002070295.1_Latescibacterota_MWCZ01	3492	GCA_903928115.1_Planctomycetota_F1-120-MAGs118	3490	375	43.98	9.05	10.74
GCA_002070295.1_Latescibacterota_MWCZ01	3492	GCA_016867495.1_Eisenbacteria_VGJL01	2801	437	46.2	9.54	15.6
GCA_002070295.1_Latescibacterota_MWCZ01	3492	G355_bin.58_Eisenbacteria	1584	184	45.57	9.46	11.62
GCA_002070295.1_Latescibacterota_MWCZ01	3492	7058_bin.3_VGIX01	2672	392	45.86	9.56	14.67
GCA_002070295.1_Latescibacterota_MWCZ01	3492	70512_bin.38_JAGOBX01	1343	198	42.9	8.63	14.74
GCA_002070295.1_Latescibacterota_MWCZ01	3492	GCA_002693325.1_Latescibacterota_GCA-2693325	3011	456	45.46	10.07	15.14
GCA_002070295.1_Latescibacterota_MWCZ01	3492	GCA_001753675.2_Planctomycetota_Brocadia	2540	430	44.98	8.9	16.93
GCA_002070295.1_Latescibacterota_MWCZ01	3492	GCA_009691525.1_Latescibacterota__SICG01	3576	554	47.41	10.55	15.86
GCA_002070295.1_Latescibacterota_MWCZ01	3492	GCA_003235575.1_Eisenbacteria_SZUA-252	2464	412	46.82	10.06	16.72
GCA_002070295.1_Latescibacterota_MWCZ01	3492	GCA_900696535.1_Planctomycetota_CAADGM01	3398	417	45.19	9.04	12.27
GCA_002070295.1_Latescibacterota_MWCZ01	3492	SF_GA-4_9	2239	285	46.68	10.32	12.73
GCA_002070295.1_Latescibacterota_MWCZ01	3492	GCA_012729815.1_Planctomycetota_JAAYCJ01	4398	608	45.08	9.42	17.41
GCA_002070295.1_Latescibacterota_MWCZ01	3492	GCA_903921835.1_Eisenbacteria_CAIXRL01	4073	376	44.64	9.05	10.77
GCA_002070295.1_Latescibacterota_MWCZ01	3492	JL_Co_1	2637	163	45.94	9.91	6.18
GCA_002070295.1_Latescibacterota_MWCZ01	3492	GCA_016867395.1_Latescibacterota__SICG01	4693	642	47.21	10.44	18.38
GCA_002070295.1_Latescibacterota_MWCZ01	3492	GCA_009838845.1_Latescibacterota_VXRD01	5021	662	46.84	10.25	18.96
GCA_002070295.1_Latescibacterota_MWCZ01	3492	GCA_016223045.1_Eisenbacteria_JACRPT01	3127	477	46.11	9.79	15.25
GCA_002070295.1_Latescibacterota_MWCZ01	3492	GCA_009841115.1_Latescibacterota_GCA-2724215	5202	603	46.58	10.05	17.27
GCA_002070295.1_Latescibacterota_MWCZ01	3492	HMR3_6	2047	396	46.02	9.61	19.35
GCA_002070295.1_Latescibacterota_MWCZ01	3492	GCA_013360585.1_Planctomycetota_JABWBH01	3322	396	44.24	8.6	11.92
GCA_002070295.1_Latescibacterota_MWCZ01	3492	SF_Co_bin_44	1436	151	46.49	9.33	10.52
GCA_002070295.1_Latescibacterota_MWCZ01	3492	GCA_017368835.1_Planctomycetota_Scalindua_A	2964	438	44.89	9.28	14.78
GCA_002070295.1_Latescibacterota_MWCZ01	3492	7048_bin.30_VGIX01	2230	253	45.45	9.17	11.35
GCA_002070295.1_Latescibacterota_MWCZ01	3492	GCA_012270675.1_Latescibacterota_JAAXHW01	3319	600	47.87	10.71	18.08
GCA_002070295.1_Latescibacterota_MWCZ01	3492	HMR3_25	2402	403	46.39	9.26	16.78
GCA_002070295.1_Latescibacterota_MWCZ01	3492	GCA_002714465.1_Latescibacterota_UBA2968	4695	646	46.93	10.27	18.5
GCA_002070295.1_Latescibacterota_MWCZ01	3492	GCA_009694805.1_Latescibacterota_SICM01	4214	730	48.64	11.11	20.9
GCA_002070295.1_Latescibacterota_MWCZ01	3492	GB53_bin51_VGIX01	2406	375	45.49	9.42	15.59
GCA_002070295.1_Latescibacterota_MWCZ01	3492	72410_bin.13_JABDJQ01	2507	317	46.26	9.57	12.64
GCA_002070295.1_Latescibacterota_MWCZ01	3492	GCA_014728125.1_VGIX01	2145	401	46.13	9.64	18.69
GCA_002070295.1_Latescibacterota_MWCZ01	3492	GCA_900232105.1_Planctomycetota_Kuenenia	4053	453	44.76	8.79	12.97
GCA_002070295.1_Latescibacterota_MWCZ01	3492	GCA_016350165.1_Planctomycetota_Poriferisphaera	4260	421	43.26	8.93	12.06
GCA_002070295.1_Latescibacterota_MWCZ01	3492	GCA_013140805.1_Eisenbacteria_JABFRW01	3198	442	46.19	9.44	13.82
GCA_002070295.1_Latescibacterota_MWCZ01	3492	HMR20_17	2433	346	46.41	9.68	14.22
GCA_002070295.1_Latescibacterota_MWCZ01	3492	GCA_016215625.1_Eisenbacteria_JACRIW01	3367	459	45.61	9.69	13.63
GCA_002070295.1_Latescibacterota_MWCZ01	3492	GCA_016710095.1_Eisenbacteria_JADJLL01	3699	418	46.08	9.73	11.97
GCA_002070295.1_Latescibacterota_MWCZ01	3492	G355_bin.45_VGIX01	1749	278	45.66	8.74	15.89
GCA_002070295.1_Latescibacterota_MWCZ01	3492	GCA_002726335.1_Latescibacterota_UBA8231	5241	656	45.9	10.06	18.79
GCA_002070295.1_Latescibacterota_MWCZ01	3492	GCA_014728245.1_VGIX01	2255	402	46.12	9.74	17.83
GCA_002070295.1_Latescibacterota_MWCZ01	3492	GCA_002725915.1_Latescibacterota_GCA-2725915	3234	475	46.04	10.43	14.69
GCA_002070295.1_Latescibacterota_MWCZ01	3492	GCA_903929765.1_Planctomycetota_CAIYVX01	3234	472	45.73	8.99	14.59
GCA_002070295.1_Latescibacterota_MWCZ01	3492	GCA_000296795.1_Planctomycetota_Jettenia	3602	455	44.71	8.83	13.03
GCA_002070295.1_Latescibacterota_MWCZ01	3492	GCA_003644715.1_Latescibacterota_MVCY01	2290	545	48.31	10.82	23.8
GCA_002070295.1_Latescibacterota_MWCZ01	3492	GCA_005893365.1_Eisenbacteria_WS_11	3408	392	45.46	9.28	11.5
GCA_002070295.1_Latescibacterota_MWCZ01	3492	GCA_007745435.1_Planctomycetota_Calycomorphotria	4325	422	44.08	8.38	12.08
GCA_002070295.1_Latescibacterota_MWCZ01	3492	GCA_016867725.1_VGIX01	1911	401	46.67	9.79	20.98
GCA_002070295.1_Latescibacterota_MWCZ01	3492	GCA_001780165.1_Eisenbacteria_RBG-16-71-46	3086	461	46.4	9.82	14.94
GCA_002070295.1_Latescibacterota_MWCZ01	3492	GCA_016928935.1_Eisenbacteria_JAFGJU01	1765	387	46.61	9.5	21.93
GCA_002070295.1_Latescibacterota_MWCZ01	3492	GCA_018645065.1_Planctomycetota_BS750m-G57	4362	398	44.44	8.67	11.4
GCA_002070295.1_Latescibacterota_MWCZ01	3492	GCA_002709665.1_Latescibacterota_GCA-2709665	4860	665	46.62	10.54	19.04
GCA_002070295.1_Latescibacterota_MWCZ01	3492	GCA_016867715.1_JABDJQ01_VGIW01	2807	474	47.09	9.57	16.89
GCA_002070295.1_Latescibacterota_MWCZ01	3492	GCA_002724215.1_Latescibacterota_GCA-2724215	5173	634	45.89	9.82	18.16
GCA_002070295.1_Latescibacterota_MWCZ01	3492	70512_bin.27_VGIX01	2388	338	45.26	8.93	14.15
GCA_002070295.1_Latescibacterota_MWCZ01	3492	7058_bin.7_Latescibacterota	3062	706	48.79	10.7	23.06
GCA_002070295.1_Latescibacterota_MWCZ01	3492	7055_bin.45_Latescibacterota	2645	583	48.6	10.6	22.04
GCA_002070295.1_Latescibacterota_MWCZ01	3492	SB_sbin_2_52	2400	380	46.09	9.75	15.83
GCA_002070295.1_Latescibacterota_MWCZ01	3492	GCA_903844735.1_Eisenbacteria_CAIMUX01	4354	463	46.17	9.65	13.26
GCA_002070295.1_Latescibacterota_MWCZ01	3492	GCA_002117005.1_Planctomycetota_Sedimentisphaera	2380	359	44.41	9.04	15.08
GCA_002070295.1_Latescibacterota_MWCZ01	3492	7058_bin.2_Latescibacterota	1209	366	47.77	10.34	30.27
GCA_002070295.1_Latescibacterota_MWCZ01	3492	GCA_014729815.1_Eisenbacteria_WJJG01	2916	394	45.83	9.99	13.51
GCA_002070295.1_Latescibacterota_MWCZ01	3492	G3515_bin.52_VGIX01	2665	216	46.08	10.03	8.11
GCA_009840005.1_Latescibacterota_GCA-2724215	5600	7058_bin.63_Eisenbacteria	3343	486	45.19	9.68	14.54
GCA_009840005.1_Latescibacterota_GCA-2724215	5600	72410_bin.25_VGIX01	1535	270	44.49	9.6	17.59
GCA_009840005.1_Latescibacterota_GCA-2724215	5600	GCA_015169395.1_Planctomycetota_Humisphaera	5422	588	44.33	8.87	10.84
GCA_009840005.1_Latescibacterota_GCA-2724215	5600	GCA_002007645.1_Planctomycetota_Anaerohalosphaera	3500	439	43.92	8.58	12.54
GCA_009840005.1_Latescibacterota_GCA-2724215	5600	GCA_002433075.1_Latescibacterota_UBA6620	5526	1649	53.86	11.75	29.84
GCA_009840005.1_Latescibacterota_GCA-2724215	5600	GCA_007571365.1_Latescibacterota_GCA-2724215	4717	3421	88.35	9.48	72.52
GCA_009840005.1_Latescibacterota_GCA-2724215	5600	G352_bin.14_VGIX01	2038	254	45.91	9.4	12.46
GCA_009840005.1_Latescibacterota_GCA-2724215	5600	GCA_018660835.1_Latescibacterota_UBA12574	5991	2267	58.6	11.7	40.48
GCA_009840005.1_Latescibacterota_GCA-2724215	5600	GCA_016235265.1_Eisenbacteria_JACRLI01	2891	511	45.07	9.58	17.68
GCA_009840005.1_Latescibacterota_GCA-2724215	5600	GCA_014207595.1_Planctomycetota_Algisphaera	3512	540	43.49	9.07	15.38
GCA_009840005.1_Latescibacterota_GCA-2724215	5600	7048_bin.44_VGIX01	1674	267	44.71	9.21	15.95
GCA_009840005.1_Latescibacterota_GCA-2724215	5600	GoM_D72_sbin1	2172	215	45.58	8.9	9.9
GCA_009840005.1_Latescibacterota_GCA-2724215	5600	GCA_005893165.1_Eisenbacteria_WS-7	2280	420	45.48	9.52	18.42
GCA_009840005.1_Latescibacterota_GCA-2724215	5600	GCA_016712505.1_Eisenbacteria_JADJQY01	5280	559	46.08	9.44	10.59
GCA_009840005.1_Latescibacterota_GCA-2724215	5600	GCA_016867695.1_Eisenbacteria_VGIY01	2532	385	46.34	9.86	15.21
GCA_009840005.1_Latescibacterota_GCA-2724215	5600	7058_bin.44_Eisenbacteria	2470	291	45.17	9.87	11.78
GCA_009840005.1_Latescibacterota_GCA-2724215	5600	GCA_018673255.1_Latescibacterota_UBA12574	6169	2117	58.12	11.95	37.8
GCA_009840005.1_Latescibacterota_GCA-2724215	5600	7043_bin.32_Eisenbacteria	3114	465	45.4	9.92	14.93
GCA_009840005.1_Latescibacterota_GCA-2724215	5600	GCA_005893305.1_Eisenbacteria_WS_9	2392	481	45.33	9.47	20.11
GCA_009840005.1_Latescibacterota_GCA-2724215	5600	GCA_016187725.1_Latescibacterota__SICG01	4847	1935	61.02	11.51	39.92
GCA_009840005.1_Latescibacterota_GCA-2724215	5600	GCA_003644735.1_Latescibacterota_B68-G9	1794	483	47.75	10.65	26.92
GCA_009840005.1_Latescibacterota_GCA-2724215	5600	72410_bin.23_Eisenbacteria	2099	244	44.96	9.94	11.62
GCA_009840005.1_Latescibacterota_GCA-2724215	5600	7244_bin.14_VGIX01	2193	242	44.84	9.11	11.04
GCA_009840005.1_Latescibacterota_GCA-2724215	5600	7055_bin.18_Eisenbacteria	2461	385	45.39	9.4	15.64
GCA_009840005.1_Latescibacterota_GCA-2724215	5600	7248_bin.21_VGIX01	1070	151	44.56	8.8	14.11
GCA_009840005.1_Latescibacterota_GCA-2724215	5600	GCA_903844735.1_Eisenbacteria_JAHJDP01	4354	558	45.72	9.88	12.82
GCA_009840005.1_Latescibacterota_GCA-2724215	5600	GCA_002718795.1_Latescibacterota_UBA12574	3345	1369	58.1	11.66	40.93
GCA_009840005.1_Latescibacterota_GCA-2724215	5600	GCA_000403035.1_Latescibacterota_Latescibacter	1908	373	45.78	10.45	19.55
GCA_009840005.1_Latescibacterota_GCA-2724215	5600	7246_bin.4_VGIX01	3075	248	44.92	9.48	8.07
GCA_009840005.1_Latescibacterota_GCA-2724215	5600	7055_bin.3_VGIX01	2050	373	45.56	9.42	18.2
GCA_009840005.1_Latescibacterota_GCA-2724215	5600	HMR6_3	1408	151	46.53	9.55	10.72
GCA_009840005.1_Latescibacterota_GCA-2724215	5600	JL_Co_4	1643	120	46.33	9.16	7.3
GCA_009840005.1_Latescibacterota_GCA-2724215	5600	HMR_S11_13_12	2321	429	45.42	9.43	18.48
GCA_009840005.1_Latescibacterota_GCA-2724215	5600	7043_bin.39_VGIX01	2204	290	45.27	9.25	13.16
GCA_009840005.1_Latescibacterota_GCA-2724215	5600	GCA_903928115.1_Planctomycetota_F1-120-MAGs118	3490	457	43.57	8.69	13.09
GCA_009840005.1_Latescibacterota_GCA-2724215	5600	GCA_016867495.1_Eisenbacteria_VGJL01	2801	441	45.24	9.3	15.74
GCA_009840005.1_Latescibacterota_GCA-2724215	5600	G355_bin.58_Eisenbacteria	1584	208	45.34	10.04	13.13
GCA_009840005.1_Latescibacterota_GCA-2724215	5600	7058_bin.3_VGIX01	2672	417	45.27	9.38	15.61
GCA_009840005.1_Latescibacterota_GCA-2724215	5600	70512_bin.38_JAGOBX01	1343	212	41.36	8.1	15.79
GCA_009840005.1_Latescibacterota_GCA-2724215	5600	GCA_002693325.1_Latescibacterota_GCA-2693325	3011	1685	59.35	12.25	55.96
GCA_009840005.1_Latescibacterota_GCA-2724215	5600	GCA_001753675.2_Planctomycetota_Brocadia	2540	479	44.3	8.87	18.86
GCA_009840005.1_Latescibacterota_GCA-2724215	5600	GCA_009691525.1_Latescibacterota__SICG01	3576	1791	61.4	11.37	50.08
GCA_009840005.1_Latescibacterota_GCA-2724215	5600	GCA_003235575.1_Eisenbacteria_SZUA-252	2464	462	45.46	9.43	18.75
GCA_009840005.1_Latescibacterota_GCA-2724215	5600	GCA_900696535.1_Planctomycetota_CAADGM01	3398	462	43.92	8.54	13.6
GCA_009840005.1_Latescibacterota_GCA-2724215	5600	SF_GA-4_9	2239	295	45.77	9.09	13.18
GCA_009840005.1_Latescibacterota_GCA-2724215	5600	GCA_012729815.1_Planctomycetota_JAAYCJ01	4398	541	44.18	8.94	12.3
GCA_009840005.1_Latescibacterota_GCA-2724215	5600	GCA_903921835.1_Eisenbacteria_CAIXRL01	4073	421	44.24	8.92	10.34
GCA_009840005.1_Latescibacterota_GCA-2724215	5600	JL_Co_1	2637	160	45.42	8.97	6.07
GCA_009840005.1_Latescibacterota_GCA-2724215	5600	GCA_016867395.1_Latescibacterota__SICG01	4693	2000	61.36	11.16	42.62
GCA_009840005.1_Latescibacterota_GCA-2724215	5600	GCA_009838845.1_Latescibacterota_VXRD01	5021	1850	56.44	13.87	36.85
GCA_009840005.1_Latescibacterota_GCA-2724215	5600	GCA_016223045.1_Eisenbacteria_JACRPT01	3127	530	45.15	9.29	16.95
GCA_009840005.1_Latescibacterota_GCA-2724215	5600	GCA_009841115.1_Latescibacterota_GCA-2724215	5202	3980	92.89	8.59	76.51
GCA_009840005.1_Latescibacterota_GCA-2724215	5600	HMR3_6	2047	418	45.44	9.24	20.42
GCA_009840005.1_Latescibacterota_GCA-2724215	5600	GCA_013360585.1_Planctomycetota_JABWBH01	3322	475	43.71	8.25	14.3
GCA_009840005.1_Latescibacterota_GCA-2724215	5600	SF_Co_bin_44	1436	145	45.21	8.86	10.1
GCA_009840005.1_Latescibacterota_GCA-2724215	5600	GCA_017368835.1_Planctomycetota_Scalindua_A	2964	518	44.81	9.05	17.48
GCA_009840005.1_Latescibacterota_GCA-2724215	5600	7048_bin.30_VGIX01	2230	263	44.33	8.85	11.79
GCA_009840005.1_Latescibacterota_GCA-2724215	5600	GCA_012270675.1_Latescibacterota_JAAXHW01	3319	1345	54.61	12.41	40.52
GCA_009840005.1_Latescibacterota_GCA-2724215	5600	HMR3_25	2402	422	45.48	9.21	17.57
GCA_009840005.1_Latescibacterota_GCA-2724215	5600	GCA_002714465.1_Latescibacterota_UBA2968	4695	1436	52.75	11.31	30.59
GCA_009840005.1_Latescibacterota_GCA-2724215	5600	GCA_009694805.1_Latescibacterota_SICM01	4214	1272	53.33	11.83	30.19
GCA_009840005.1_Latescibacterota_GCA-2724215	5600	GB53_bin51_VGIX01	2406	412	44.27	8.95	17.12
GCA_009840005.1_Latescibacterota_GCA-2724215	5600	72410_bin.13_JABDJQ01	2507	334	45.28	9.5	13.32
GCA_009840005.1_Latescibacterota_GCA-2724215	5600	GCA_014728125.1_VGIX01	2145	426	45.7	9.17	19.86
GCA_009840005.1_Latescibacterota_GCA-2724215	5600	GCA_900232105.1_Planctomycetota_Kuenenia	4053	525	44.71	9.06	12.95
GCA_009840005.1_Latescibacterota_GCA-2724215	5600	GCA_016350165.1_Planctomycetota_Poriferisphaera	4260	499	43.2	8.68	11.71
GCA_009840005.1_Latescibacterota_GCA-2724215	5600	GCA_013140805.1_Eisenbacteria_JABFRW01	3198	507	45.7	9.77	15.85
GCA_009840005.1_Latescibacterota_GCA-2724215	5600	HMR20_17	2433	364	45.52	9.37	14.96
GCA_009840005.1_Latescibacterota_GCA-2724215	5600	GCA_016215625.1_Eisenbacteria_JACRIW01	3367	525	44.68	9.29	15.59
GCA_009840005.1_Latescibacterota_GCA-2724215	5600	GCA_016710095.1_Eisenbacteria_JADJLL01	3699	469	44.89	9.56	12.68
GCA_009840005.1_Latescibacterota_GCA-2724215	5600	G355_bin.45_VGIX01	1749	305	44.41	8.7	17.44
GCA_009840005.1_Latescibacterota_GCA-2724215	5600	GCA_002726335.1_Latescibacterota_UBA8231	5241	1977	58.95	11.76	37.72
GCA_009840005.1_Latescibacterota_GCA-2724215	5600	GCA_014728245.1_VGIX01	2255	408	45.35	9.27	18.09
GCA_009840005.1_Latescibacterota_GCA-2724215	5600	GCA_002725915.1_Latescibacterota_GCA-2725915	3234	1631	60.56	11.83	50.43
GCA_009840005.1_Latescibacterota_GCA-2724215	5600	GCA_903929765.1_Planctomycetota_CAIYVX01	3234	464	44.92	8.76	14.35
GCA_009840005.1_Latescibacterota_GCA-2724215	5600	GCA_000296795.1_Planctomycetota_Jettenia	3602	501	44.79	8.63	13.91
GCA_009840005.1_Latescibacterota_GCA-2724215	5600	GCA_003644715.1_Latescibacterota_MVCY01	2290	526	48.01	10.49	22.97
GCA_009840005.1_Latescibacterota_GCA-2724215	5600	GCA_005893365.1_Eisenbacteria_WS_11	3408	436	44.81	8.77	12.79
GCA_009840005.1_Latescibacterota_GCA-2724215	5600	GCA_007745435.1_Planctomycetota_Calycomorphotria	4325	568	44.43	8.95	13.13
GCA_009840005.1_Latescibacterota_GCA-2724215	5600	GCA_016867725.1_VGIX01	1911	424	45.33	9.18	22.19
GCA_009840005.1_Latescibacterota_GCA-2724215	5600	GCA_001780165.1_Eisenbacteria_RBG-16-71-46	3086	523	45.39	9.35	16.95
GCA_009840005.1_Latescibacterota_GCA-2724215	5600	GCA_016928935.1_Eisenbacteria_JAFGJU01	1765	372	45.22	9.36	21.08
GCA_009840005.1_Latescibacterota_GCA-2724215	5600	GCA_018645065.1_Planctomycetota_BS750m-G57	4362	449	43.81	8.74	10.29
GCA_009840005.1_Latescibacterota_GCA-2724215	5600	GCA_002709665.1_Latescibacterota_GCA-2709665	4860	1418	53.17	11.33	29.18
GCA_009840005.1_Latescibacterota_GCA-2724215	5600	GCA_016867715.1_JABDJQ01_VGIW01	2807	550	45.9	9.85	19.59
GCA_009840005.1_Latescibacterota_GCA-2724215	5600	GCA_002724215.1_Latescibacterota_GCA-2724215	5173	2694	73.2	11.28	52.08
GCA_009840005.1_Latescibacterota_GCA-2724215	5600	70512_bin.27_VGIX01	2388	354	44.47	8.54	14.82
GCA_009840005.1_Latescibacterota_GCA-2724215	5600	7058_bin.7_Latescibacterota	3062	737	48.03	10.85	24.07
GCA_009840005.1_Latescibacterota_GCA-2724215	5600	7055_bin.45_Latescibacterota	2645	614	48.27	10.71	23.21
GCA_009840005.1_Latescibacterota_GCA-2724215	5600	SB_sbin_2_52	2400	394	45.42	9.57	16.42
GCA_009840005.1_Latescibacterota_GCA-2724215	5600	GCA_903844735.1_Eisenbacteria_CAIMUX01	4354	558	45.72	9.88	12.82
GCA_009840005.1_Latescibacterota_GCA-2724215	5600	GCA_002117005.1_Planctomycetota_Sedimentisphaera	2380	371	43.67	8.61	15.59
GCA_009840005.1_Latescibacterota_GCA-2724215	5600	7058_bin.2_Latescibacterota	1209	382	47.04	10.25	31.6
GCA_009840005.1_Latescibacterota_GCA-2724215	5600	GCA_014729815.1_Eisenbacteria_WJJG01	2916	416	45.76	10.03	14.27
GCA_009840005.1_Latescibacterota_GCA-2724215	5600	G3515_bin.52_VGIX01	2665	218	44.95	9.44	8.18
7058_bin.63_Eisenbacteria	3343	72410_bin.25_VGIX01	1535	420	47.46	10.43	27.36
7058_bin.63_Eisenbacteria	3343	GCA_015169395.1_Planctomycetota_Humisphaera	5422	392	42.92	8.27	11.73
7058_bin.63_Eisenbacteria	3343	GCA_002007645.1_Planctomycetota_Anaerohalosphaera	3500	421	44.06	8.57	12.59
7058_bin.63_Eisenbacteria	3343	GCA_002433075.1_Latescibacterota_UBA6620	5526	487	44.64	9.1	14.57
7058_bin.63_Eisenbacteria	3343	GCA_007571365.1_Latescibacterota_GCA-2724215	4717	432	45.05	9.68	12.92
7058_bin.63_Eisenbacteria	3343	G352_bin.14_VGIX01	2038	393	48.46	10.63	19.28
7058_bin.63_Eisenbacteria	3343	GCA_018660835.1_Latescibacterota_UBA12574	5991	514	44.47	9.6	15.38
7058_bin.63_Eisenbacteria	3343	GCA_016235265.1_Eisenbacteria_JACRLI01	2891	688	47.87	10.9	23.8
7058_bin.63_Eisenbacteria	3343	GCA_014207595.1_Planctomycetota_Algisphaera	3512	369	42.06	8.06	11.04
7058_bin.63_Eisenbacteria	3343	7048_bin.44_VGIX01	1674	399	47.95	10.44	23.84
7058_bin.63_Eisenbacteria	3343	GoM_D72_sbin1	2172	359	48.78	10.89	16.53
7058_bin.63_Eisenbacteria	3343	GCA_005893165.1_Eisenbacteria_WS-7	2280	530	47.69	10.49	23.25
7058_bin.63_Eisenbacteria	3343	GCA_016712505.1_Eisenbacteria_JADJQY01	5280	948	49.81	11.32	28.36
7058_bin.63_Eisenbacteria	3343	GCA_016867695.1_Eisenbacteria_VGIY01	2532	1211	60.24	11.96	47.83
7058_bin.63_Eisenbacteria	3343	7058_bin.44_Eisenbacteria	2470	843	61.69	12.43	34.13
7058_bin.63_Eisenbacteria	3343	GCA_018673255.1_Latescibacterota_UBA12574	6169	514	44.08	9.3	15.38
7058_bin.63_Eisenbacteria	3343	7043_bin.32_Eisenbacteria	3114	1534	61.91	12.86	49.26
7058_bin.63_Eisenbacteria	3343	GCA_005893305.1_Eisenbacteria_WS_9	2392	595	48.11	10.55	24.87
7058_bin.63_Eisenbacteria	3343	GCA_016187725.1_Latescibacterota__SICG01	4847	483	45.03	9.5	14.45
7058_bin.63_Eisenbacteria	3343	GCA_003644735.1_Latescibacterota_B68-G9	1794	391	47	9.76	21.79
7058_bin.63_Eisenbacteria	3343	72410_bin.23_Eisenbacteria	2099	722	60.57	12.86	34.4
7058_bin.63_Eisenbacteria	3343	7244_bin.14_VGIX01	2193	351	47.96	10.66	16.01
[truncated: 4,443 more rows]

## Sheet: Table S6
Table S6. The detailed information on VGIX01 16S gene sequences obtained from MAPseq based on level 90.											Table S6. Metadata for VGIX01 16S gene sequences, obtained from MAPseq based on level 90.
#SAMPLE_ID	RUN_ID	SAMPLE_NAME	KEYWORDS	ENVIRONMENT	PROJECT	PROJECT_TITLE	ABUNDANCE_PPM	geographic location	GEO	SCIENTIFIC_NAME	Environmental Type	Environmental Subtype	DESCRIPTION	isolation_source	dissolved oxygen	methane	total nitrogen	nitrate	nitrite	ammonium	sulfate	sulfide	DIC	phosphate	salinity	reference
SRS005909	SRR028013	SRP001268_marine sediment metagenome icm_gms_generic sample from marine metagenome_	gms;marine;marine sediment;sediment	aquatic;marine|aquatic;sediment	SRP001268	Marine sediment metagenome ICM_GMS	1231.18	Arctic deep sea:Hakon Mosby Mud Volcano	72.0042 : 14.725	marine metagenome	cold seep	Mud Volcano	No description currently available			2					28
SRS7798066	SRR13153309	SRP294383_arctic metagenomes_dboncis2017 dbo5.1 10.3m seawater_	arctic;dbo;sea water	aquatic;sea	SRP294383	Arctic Metagenomes	129.66	USA: Chukchi Sea	71.2482 : -157.147	marine metagenome	arctic freshwater/sediment	arctic sediment	DBONCIS2017 DBO5.1 10.3m seawater		272.977	272.977	13.13	13	0.13	0.26		<1 uM	<35 mM	1.251	34.2987	PRJNA681031
SRS6656736	SRR11785911	SRP261483_biological characterization of a high arctic seabed hydrocarbon seep at scott inlet, baffin bay__	arctic;baffin;bay;high;hydrocarbon;inlet;scott;seafloor;seep	aquatic;sediment	SRP261483	Biological characterization of a High Arctic seabed hydrocarbon seep at Scott Inlet, Baffin Bay	3030.3	Atlantic Ocean: Baffin Bay, Scott Inlet	71.379 : -70.0723	hydrocarbon seep	cold seep	Hydrocarbon Seep				~600 mM at 250mbdl water depth										Cramm, M.A., Neves, B.D.M., Manning, C.C.M., et al. Characterization of marine microbial communities around an Arctic seabed hydrocarbon seep at Scott Inlet, Baffin Bay. (2021) Science of the Total Environment, 762, art. no. 143961.
SRS6656744	SRR11785951	SRP261483_biological characterization of a high arctic seabed hydrocarbon seep at scott inlet, baffin bay__	arctic;baffin;bay;high;hydrocarbon;inlet;scott;seafloor;seep	aquatic;sediment	SRP261483	Biological characterization of a High Arctic seabed hydrocarbon seep at Scott Inlet, Baffin Bay	1362.65	Atlantic Ocean: Baffin Bay, Scott Inlet	71.379 : -70.0723	hydrocarbon seep	cold seep	Hydrocarbon Seep				~600 mM at 250mbdl water depth										Cramm, M.A., Neves, B.D.M., Manning, C.C.M., et al. Characterization of marine microbial communities around an Arctic seabed hydrocarbon seep at Scott Inlet, Baffin Bay. (2021) Science of the Total Environment, 762, art. no. 143961.
SRS877531	SRR1920242	SRP056234_cold seep sediments targeted loci environmental__	cold seep;sediment;spring	aquatic;sediment|aquatic;river	SRP056234	Cold seep sediments Targeted loci environmental	1492.26	Mexico:Sonora Margin	27.35 : -111.28	cold seep metagenome	cold seep		Ayala Vesicomyidae sediments 10-12 cm	Sediments underlying vesicomyids Sonora Margin (Ech5)		<12 uM					~28 mM	~0				Cruaud Perrine, Vigneron Adrien, Pignet Patricia,et al., 2015. Microbial communities associated with benthic faunal assemblages at cold seep sediments of the Sonora Margin, Guaymas Basin. Frontiers in Marine Science. 2:2296-7745
SRS877498	SRR1920220	SRP056234_cold seep sediments targeted loci environmental__	cold seep;sediment;spring	aquatic;sediment|aquatic;river	SRP056234	Cold seep sediments Targeted loci environmental	1252.15	Mexico:Sonora Margin	27.35 : -111.28	cold seep metagenome	cold seep		Ayala Vesicomyidae sediments 8-10 cm	Sediments underlying vesicomyids Sonora Margin (Ech4)		<12 uM					~28 mM	~0				Cruaud Perrine, Vigneron Adrien, Pignet Patricia,et al., 2015. Microbial communities associated with benthic faunal assemblages at cold seep sediments of the Sonora Margin, Guaymas Basin. Frontiers in Marine Science. 2:2296-7745
SRS3080635	SRR6880358	SRP136265_metagenomic sequencing of methane-rich antarctic sediments__	basin;marine;methane;rich;sediment	aquatic;lake|aquatic;marine|aquatic;sediment	SRP136265	Metagenomic sequencing of methane-rich Antarctic sediments	264.492	Antarctica: Wilkes Land Margin	-66.314 : 140.425	marine sediment metagenome	arctic freshwater/sediment	arctic sediment				<12.8 mM				<5 mM			40 to 80 mM			Carr, S., Schubotz, F., Dunbar, R. et al. Acetoclastic Methanosaeta are dominant methanogens in organic-rich Antarctic marine sediments. ISME J 12, 330–342 (2018).
SRS2152682	SRR5486140	SRP105420_adelie basin metagenomes raw sequence reads_metagenome from environmental sample_	adelie;anaerobic;basin;hole;raw;sediment	aquatic;lake|aquatic;sediment	SRP105420	Adelie Basin Metagenomes Raw sequence reads	264.48	Antarctica: Wilkes Land Margin	-66.314 : 140.425	marine sediment metagenome	marine environments	IODP sediments	Metagenomes from sediment collected from 14.25 mbsf, IODP Hole U1357C	sediment		<12.8 mM				<5 mM			40 to 80 mM			Carr, S., Schubotz, F., Dunbar, R. et al. Acetoclastic Methanosaeta are dominant methanogens in organic-rich Antarctic marine sediments. ISME J 12, 330–342 (2018).
SRS6154222	SRR11095158	SRP249671_microbial diversity in cold seep of south china sea__	cold seep;sea;spring	aquatic;sea|aquatic;river	SRP249671	Microbial Diversity in cold seep of South China Sea	2648.14	South China Sea:Formosa Ridge methane seep	22.116 : 119.285	marine sediment metagenome	cold seep	methane seep	depth:2-4cm	sediment		<33000 ppm										Wegener, G., Knittel, K., Bohrmann, G., Schubotz, F. (2020). Benthic Deep-Sea Life Associated with Asphaltic Hydrocarbon Emissions in the Southern Gulf of Mexico. In: Teske, A., Carvalho, V. (eds) Marine Hydrocarbon Seeps. Springer Oceanography. Springer, Cham. https://doi.org/10.1007/978-3-030-34827-4_5
SRS6154226	SRR11095154	SRP249671_microbial diversity in cold seep of south china sea__	cold seep;sea;spring	aquatic;sea|aquatic;river	SRP249671	Microbial Diversity in cold seep of South China Sea	2391.08	South China Sea:Formosa Ridge methane seep	22.116 : 119.285	marine sediment metagenome	cold seep	methane seep	depth:10-12cm	sediment		<33000 ppm										Wegener, G., Knittel, K., Bohrmann, G., Schubotz, F. (2020). Benthic Deep-Sea Life Associated with Asphaltic Hydrocarbon Emissions in the Southern Gulf of Mexico. In: Teske, A., Carvalho, V. (eds) Marine Hydrocarbon Seeps. Springer Oceanography. Springer, Cham. https://doi.org/10.1007/978-3-030-34827-4_5
SRS6154224	SRR11095156	SRP249671_microbial diversity in cold seep of south china sea__	cold seep;sea;spring	aquatic;sea|aquatic;river	SRP249671	Microbial Diversity in cold seep of South China Sea	2151.46	South China Sea:Formosa Ridge methane seep	22.116 : 119.285	marine sediment metagenome	cold seep	methane seep	depth:6-8cm	sediment		<33000 ppm										Wegener, G., Knittel, K., Bohrmann, G., Schubotz, F. (2020). Benthic Deep-Sea Life Associated with Asphaltic Hydrocarbon Emissions in the Southern Gulf of Mexico. In: Teske, A., Carvalho, V. (eds) Marine Hydrocarbon Seeps. Springer Oceanography. Springer, Cham. https://doi.org/10.1007/978-3-030-34827-4_5
SRS6154227	SRR11095153	SRP249671_microbial diversity in cold seep of south china sea__	cold seep;sea;spring	aquatic;sea|aquatic;river	SRP249671	Microbial Diversity in cold seep of South China Sea	1813.76	South China Sea:Formosa Ridge methane seep	22.116 : 119.285	marine sediment metagenome	cold seep	methane seep	depth:12-14cm	sediment		<33000 ppm										Wegener, G., Knittel, K., Bohrmann, G., Schubotz, F. (2020). Benthic Deep-Sea Life Associated with Asphaltic Hydrocarbon Emissions in the Southern Gulf of Mexico. In: Teske, A., Carvalho, V. (eds) Marine Hydrocarbon Seeps. Springer Oceanography. Springer, Cham. https://doi.org/10.1007/978-3-030-34827-4_5
SRS6154225	SRR11095155	SRP249671_microbial diversity in cold seep of south china sea__	cold seep;sea;spring	aquatic;sea|aquatic;river	SRP249671	Microbial Diversity in cold seep of South China Sea	2518.93	South China Sea:Formosa Ridge methane seep	22.116 : 119.285	marine sediment metagenome	cold seep	methane seep	depth:8-10cm	sediment		<33000 ppm										Wegener, G., Knittel, K., Bohrmann, G., Schubotz, F. (2020). Benthic Deep-Sea Life Associated with Asphaltic Hydrocarbon Emissions in the Southern Gulf of Mexico. In: Teske, A., Carvalho, V. (eds) Marine Hydrocarbon Seeps. Springer Oceanography. Springer, Cham. https://doi.org/10.1007/978-3-030-34827-4_5
SRS6154237	SRR11095126	SRP249671_microbial diversity in cold seep of south china sea__	cold seep;sea;spring	aquatic;sea|aquatic;river	SRP249671	Microbial Diversity in cold seep of South China Sea	2352.94	South China Sea:Formosa Ridge methane seep	22.125 : 119.288	marine sediment metagenome	cold seep	methane seep	depth:16-18cm	sediment		<33000 ppm										Wegener, G., Knittel, K., Bohrmann, G., Schubotz, F. (2020). Benthic Deep-Sea Life Associated with Asphaltic Hydrocarbon Emissions in the Southern Gulf of Mexico. In: Teske, A., Carvalho, V. (eds) Marine Hydrocarbon Seeps. Springer Oceanography. Springer, Cham. https://doi.org/10.1007/978-3-030-34827-4_5
SRS6154232	SRR11095148	SRP249671_microbial diversity in cold seep of south china sea__	cold seep;sea;spring	aquatic;sea|aquatic;river	SRP249671	Microbial Diversity in cold seep of South China Sea	106.712	South China Sea:Formosa Ridge methane seep	22.125 : 119.288	marine sediment metagenome	cold seep	methane seep	depth:6-8cm	sediment		<33000 ppm										Wegener, G., Knittel, K., Bohrmann, G., Schubotz, F. (2020). Benthic Deep-Sea Life Associated with Asphaltic Hydrocarbon Emissions in the Southern Gulf of Mexico. In: Teske, A., Carvalho, V. (eds) Marine Hydrocarbon Seeps. Springer Oceanography. Springer, Cham. https://doi.org/10.1007/978-3-030-34827-4_5
SRS4603564	SRR8893210	SRP192499_microbial communities from mud breccia recently emitted from a subseafloor mud volcano__	breccia;clay;emission;mud;seafloor;silt;soil;sub-seafloor;volcano	aquatic|soil	SRP192499	Microbial communities from mud breccia recently emitted from a subseafloor mud volcano	1107.92	Italy: Venere Mud Volcano, Central Mediterranean Sea	37.87 : 17.47	volcano metagenome	cold seep	mud volcano		mud volcano		<4.5 mM										Klasek SA, Torres ME, Loher M, Bohrmann G, Pape T, Colwell FS. Deep-Sourced Fluids From a Convergent Margin Host Distinct Subseafloor Microbial Communities That Change Upon Mud Flow Expulsion. Front Microbiol. 2019 Jun 20;10:1436. doi: 10.3389/fmicb.2019.01436. PMID: 31281306; PMCID: PMC6596357.
SRS4603595	SRR8893221	SRP192499_microbial communities from mud breccia recently emitted from a subseafloor mud volcano__	breccia;clay;emission;mud;seafloor;silt;soil;sub-seafloor;volcano	aquatic|soil	SRP192499	Microbial communities from mud breccia recently emitted from a subseafloor mud volcano	11049.7	Italy: Venere Mud Volcano, Central Mediterranean Sea	38.61 : 17.19	volcano metagenome	cold seep	mud volcano		mud volcano		<4.5 mM										Klasek SA, Torres ME, Loher M, Bohrmann G, Pape T, Colwell FS. Deep-Sourced Fluids From a Convergent Margin Host Distinct Subseafloor Microbial Communities That Change Upon Mud Flow Expulsion. Front Microbiol. 2019 Jun 20;10:1436. doi: 10.3389/fmicb.2019.01436. PMID: 31281306; PMCID: PMC6596357.
SRS4603613	SRR8893240	SRP192499_microbial communities from mud breccia recently emitted from a subseafloor mud volcano__	breccia;clay;emission;mud;seafloor;silt;soil;sub-seafloor;volcano	aquatic|soil	SRP192499	Microbial communities from mud breccia recently emitted from a subseafloor mud volcano	4191.82	Italy: Venere Mud Volcano, Central Mediterranean Sea	38.62 : 17.19	volcano metagenome	cold seep	mud volcano		volcano metagenome		<4.5 mM										Klasek SA, Torres ME, Loher M, Bohrmann G, Pape T, Colwell FS. Deep-Sourced Fluids From a Convergent Margin Host Distinct Subseafloor Microbial Communities That Change Upon Mud Flow Expulsion. Front Microbiol. 2019 Jun 20;10:1436. doi: 10.3389/fmicb.2019.01436. PMID: 31281306; PMCID: PMC6596357.
SRS877577	SRR1920435	SRP056234_cold seep sediments targeted loci environmental__	cold seep;mat;sediment;spring	aquatic;sediment|aquatic;river	SRP056234	Cold seep sediments Targeted loci environmental	4099.7	Mexico:Sonora Margin	27.35 : -111.28	cold seep metagenome	cold seep		Vasconcelos microbial mat sediments 6-8 cm	Sediments underlying microbial mat Sonora Margin (Ech18)		<40 uM					~0 at 7 cm	<40 mM				Cruaud Perrine, Vigneron Adrien, Pignet Patricia,et al., 2015. Microbial communities associated with benthic faunal assemblages at cold seep sediments of the Sonora Margin, Guaymas Basin. Frontiers in Marine Science. 2:2296-7745
SRS877578	SRR1920439	SRP056234_cold seep sediments targeted loci environmental__	cold seep;mat;sediment;spring	aquatic;sediment|aquatic;river	SRP056234	Cold seep sediments Targeted loci environmental	3408.18	Mexico:Sonora Margin	27.35 : -111.28	cold seep metagenome	cold seep		Vasconcelos microbial mat sediments 8-10 cm	Sediments underlying microbial mat Sonora Margin (Ech19)		<40 uM					~0 at 7 cm	<40 mM				Cruaud Perrine, Vigneron Adrien, Pignet Patricia,et al., 2015. Microbial communities associated with benthic faunal assemblages at cold seep sediments of the Sonora Margin, Guaymas Basin. Frontiers in Marine Science. 2:2296-7745
SRS877575	SRR1920427	SRP056234_cold seep sediments targeted loci environmental__	cold seep;mat;sediment;spring	aquatic;sediment|aquatic;river	SRP056234	Cold seep sediments Targeted loci environmental	1998.57	Mexico:Sonora Margin	27.35 : -111.28	cold seep metagenome	cold seep		Vasconcelos microbial mat sediments 4-6 cm	Sediments underlying microbial mat Sonora Margin (Ech17)		<40 uM					~0 at 7 cm	<40 mM				Cruaud Perrine, Vigneron Adrien, Pignet Patricia,et al., 2015. Microbial communities associated with benthic faunal assemblages at cold seep sediments of the Sonora Margin, Guaymas Basin. Frontiers in Marine Science. 2:2296-7745
ERS3467134	ERR3341281	ERP115493_microbial communities in oil seeps from the gulf of mexico_geob19351-5_	benthic zone;geob;gulf;hydrocarbon;inlet;marine;marine sediment;oil;pelagic zone;sediment;seep	aquatic;sea|aquatic;marine|aquatic;sediment	ERP115493	Microbial communities in oil seeps from the Gulf of Mexico	823.938	Gulf of Mexico: Campeche Knolls, Chapopote asphalt volcano	21.8932 : -93.4377	marine sediment metagenome	cold seep	oil seep	sediment core 10 cm long from pelagic sediment			<4830 ppm										Wegener, G., Knittel, K., Bohrmann, G., Schubotz, F. (2020). Benthic Deep-Sea Life Associated with Asphaltic Hydrocarbon Emissions in the Southern Gulf of Mexico. In: Teske, A., Carvalho, V. (eds) Marine Hydrocarbon Seeps. Springer Oceanography. Springer, Cham. https://doi.org/10.1007/978-3-030-34827-4_5
ERS3467134	ERR3341282	ERP115493_microbial communities in oil seeps from the gulf of mexico_geob19351-5_	benthic zone;geob;gulf;hydrocarbon;inlet;marine;marine sediment;oil;pelagic zone;sediment;seep	aquatic;sea|aquatic;marine|aquatic;sediment	ERP115493	Microbial communities in oil seeps from the Gulf of Mexico	504.253	Gulf of Mexico: Campeche Knolls, Chapopote asphalt volcano	21.8932 : -93.4377	marine sediment metagenome	cold seep	oil seep	sediment core 10 cm long from pelagic sediment			<4830 ppm										Wegener, G., Knittel, K., Bohrmann, G., Schubotz, F. (2020). Benthic Deep-Sea Life Associated with Asphaltic Hydrocarbon Emissions in the Southern Gulf of Mexico. In: Teske, A., Carvalho, V. (eds) Marine Hydrocarbon Seeps. Springer Oceanography. Springer, Cham. https://doi.org/10.1007/978-3-030-34827-4_5
ERS3467134	ERR3341280	ERP115493_microbial communities in oil seeps from the gulf of mexico_geob19351-5_	benthic zone;geob;gulf;hydrocarbon;inlet;marine;marine sediment;oil;pelagic zone;sediment;seep	aquatic;sea|aquatic;marine|aquatic;sediment	ERP115493	Microbial communities in oil seeps from the Gulf of Mexico	479.111	Gulf of Mexico: Campeche Knolls, Chapopote asphalt volcano	21.8932 : -93.4377	marine sediment metagenome	cold seep	oil seep	sediment core 10 cm long from pelagic sediment			<4830 ppm										Wegener, G., Knittel, K., Bohrmann, G., Schubotz, F. (2020). Benthic Deep-Sea Life Associated with Asphaltic Hydrocarbon Emissions in the Southern Gulf of Mexico. In: Teske, A., Carvalho, V. (eds) Marine Hydrocarbon Seeps. Springer Oceanography. Springer, Cham. https://doi.org/10.1007/978-3-030-34827-4_5
ERS3467135	ERR3341267	ERP115493_microbial communities in oil seeps from the gulf of mexico_geob19351-14_	cold seep;geob;gulf;hydrocarbon;inlet;marine;marine sediment;oil;sediment;seep;spring	aquatic;marine|aquatic;sediment|aquatic;river	ERP115493	Microbial communities in oil seeps from the Gulf of Mexico	1870.62	Gulf of Mexico: Campeche Knolls, Chapopote asphalt volcano	21.8999 : -93.4352	marine sediment metagenome	cold seep	oil seep	sediment core 10 cm long from an oil seep			<4830 ppm										Wegener, G., Knittel, K., Bohrmann, G., Schubotz, F. (2020). Benthic Deep-Sea Life Associated with Asphaltic Hydrocarbon Emissions in the Southern Gulf of Mexico. In: Teske, A., Carvalho, V. (eds) Marine Hydrocarbon Seeps. Springer Oceanography. Springer, Cham. https://doi.org/10.1007/978-3-030-34827-4_5
ERS3467135	ERR3365594	ERP115493_microbial communities in oil seeps from the gulf of mexico_geob19351-14_	cold seep;geob;gulf;hydrocarbon;inlet;marine;marine sediment;oil;sediment;seep;spring	aquatic;marine|aquatic;sediment|aquatic;river	ERP115493	Microbial communities in oil seeps from the Gulf of Mexico	1270.42	Gulf of Mexico: Campeche Knolls, Chapopote asphalt volcano	21.8999 : -93.4352	marine sediment metagenome	cold seep	oil seep	sediment core 10 cm long from an oil seep			<4830 ppm										Wegener, G., Knittel, K., Bohrmann, G., Schubotz, F. (2020). Benthic Deep-Sea Life Associated with Asphaltic Hydrocarbon Emissions in the Southern Gulf of Mexico. In: Teske, A., Carvalho, V. (eds) Marine Hydrocarbon Seeps. Springer Oceanography. Springer, Cham. https://doi.org/10.1007/978-3-030-34827-4_5
ERS3467133	ERR3341275	ERP115493_microbial communities in oil seeps from the gulf of mexico_geob19331-1_	asphalt;benthic zone;geob;gravity;gulf;hydrocarbon;inlet;marine;marine sediment;oil;petroleum;sediment;seep	aquatic;sea|aquatic;marine|aquatic;sediment	ERP115493	Microbial communities in oil seeps from the Gulf of Mexico	106.358	Gulf of Mexico: Campeche Knolls, Mictlan asphalt field	22.0226 : -93.2468	marine sediment metagenome	cold seep	oil seep	gravity core 135 cm long from an asphalt area			<4830 ppm										Wegener, G., Knittel, K., Bohrmann, G., Schubotz, F. (2020). Benthic Deep-Sea Life Associated with Asphaltic Hydrocarbon Emissions in the Southern Gulf of Mexico. In: Teske, A., Carvalho, V. (eds) Marine Hydrocarbon Seeps. Springer Oceanography. Springer, Cham. https://doi.org/10.1007/978-3-030-34827-4_5
SRS877534	SRR1920250	SRP056234_cold seep sediments targeted loci environmental__	cold seep;sediment;spring	aquatic;sediment|aquatic;river	SRP056234	Cold seep sediments Targeted loci environmental	2393.98	Mexico:Sonora Margin	27.35 : -111.28	cold seep metagenome	cold seep		Juarez Siboglinidae sediments 4-8 cm	Sediments underlying siboglinids Sonora Margin (Ech7)		<5 uM					~28 mM	~0				Cruaud Perrine, Vigneron Adrien, Pignet Patricia,et al., 2015. Microbial communities associated with benthic faunal assemblages at cold seep sediments of the Sonora Margin, Guaymas Basin. Frontiers in Marine Science. 2:2296-7745
SRS877569	SRR1920411	SRP056234_cold seep sediments targeted loci environmental__	cold seep;macrofauna;sediment;spring	aquatic;sediment|aquatic;river	SRP056234	Cold seep sediments Targeted loci environmental	2343.49	Mexico:Sonora Margin	27.35 : -111.28	cold seep metagenome	cold seep		Vasconcelos Macrofauna sediments 6-8 cm	Sediments underlying macrofauna Sonora Margin (Ech14)		<5 uM					~28 mM	~0				Cruaud Perrine, Vigneron Adrien, Pignet Patricia,et al., 2015. Microbial communities associated with benthic faunal assemblages at cold seep sediments of the Sonora Margin, Guaymas Basin. Frontiers in Marine Science. 2:2296-7745
SRS877540	SRR1920291	SRP056234_cold seep sediments targeted loci environmental__	cold seep;sediment;spring	aquatic;sediment|aquatic;river	SRP056234	Cold seep sediments Targeted loci environmental	1642.49	Mexico:Sonora Margin	27.35 : -111.28	cold seep metagenome	cold seep		Vasconcelos Vesicomyidae sediments 6-10 cm	Sediments underlying vesicomyids Sonora Margin (Ech11)		<5 uM					~28 mM	~0				Cruaud Perrine, Vigneron Adrien, Pignet Patricia,et al., 2015. Microbial communities associated with benthic faunal assemblages at cold seep sediments of the Sonora Margin, Guaymas Basin. Frontiers in Marine Science. 2:2296-7745
SRS877568	SRR1920405	SRP056234_cold seep sediments targeted loci environmental__	cold seep;macrofauna;sediment;spring	aquatic;sediment|aquatic;river	SRP056234	Cold seep sediments Targeted loci environmental	1287	Mexico:Sonora Margin	27.35 : -111.28	cold seep metagenome	cold seep		Vasconcelos Macrofauna sediments 4-6 cm	Sediments underlying macrofauna Sonora Margin (Ech13)		<5 uM					~28 mM	~0				Cruaud Perrine, Vigneron Adrien, Pignet Patricia,et al., 2015. Microbial communities associated with benthic faunal assemblages at cold seep sediments of the Sonora Margin, Guaymas Basin. Frontiers in Marine Science. 2:2296-7745
SRS877569	SRR1920410	SRP056234_cold seep sediments targeted loci environmental__	cold seep;macrofauna;sediment;spring	aquatic;sediment|aquatic;river	SRP056234	Cold seep sediments Targeted loci environmental	1274.02	Mexico:Sonora Margin	27.35 : -111.28	cold seep metagenome	cold seep		Vasconcelos Macrofauna sediments 6-8 cm	Sediments underlying macrofauna Sonora Margin (Ech14)		<5 uM					~28 mM	~0				Cruaud Perrine, Vigneron Adrien, Pignet Patricia,et al., 2015. Microbial communities associated with benthic faunal assemblages at cold seep sediments of the Sonora Margin, Guaymas Basin. Frontiers in Marine Science. 2:2296-7745
SRS877567	SRR1920401	SRP056234_cold seep sediments targeted loci environmental__	cold seep;macrofauna;sediment;spring	aquatic;sediment|aquatic;river	SRP056234	Cold seep sediments Targeted loci environmental	1190.76	Mexico:Sonora Margin	27.35 : -111.28	cold seep metagenome	cold seep		Vasconcelos Macrofauna sediments 0-4 cm	Sediments underlying macrofauna Sonora Margin (Ech12)		<5 uM					~28 mM	~0				Cruaud Perrine, Vigneron Adrien, Pignet Patricia,et al., 2015. Microbial communities associated with benthic faunal assemblages at cold seep sediments of the Sonora Margin, Guaymas Basin. Frontiers in Marine Science. 2:2296-7745
SRS5453762	SRR10202823	SRP223703_co-existence sulfate, iron-dependent anaerobic oxidation of methane and methylotrophic methanogenesis in jiaolong cold seep, south china sea__	ammonia;anammox;co-existence;cold seep;iron;iron-dependent;jiaolong;metal;methane;methanogenesis;methylotrophic;oxidation;sea;spring;sulfate	aquatic;sea|aquatic;river	SRP223703	Co-existence sulfate, iron-dependent anaerobic oxidation of methane and methylotrophic methanogenesis in Jiaolong Cold Seep, South China Sea	118.635	South China Sea:Formosa Ridge methane seep	22.69 : 119.17	cold seep metagenome	cold seep	methane seep				<580 uM					decreased to 0 at ~6cm		<20 MM
SRS3750436	SRR7800755	SRP160010_marine sediment metagenome raw sequence reads_environmental sample from marine sediment metagenome_	anaerobic;marine;marine sediment;raw;sediment	aquatic;marine|aquatic;sediment	SRP160010	marine sediment metagenome Raw sequence reads	4850.12	South China Sea:Formosa Ridge methane seep	22.69 : 119.17	cold seep metagenome	cold seep	methane seep				<580 uM					decreased to 0 at ~6cm		<20 MM
SRS6433706	SRR11489402	SRP255427_costa rica methane seep microbial diversity__	coast;cold seep;spring	aquatic;river	SRP255427	Costa Rica methane seep microbial diversity	1226.49	Pacific Ocean: Quepos Slide	8.8525 : -84.2147	methane cold seep	cold seep	methane seep		methane seep sediment_9393		0.01~0.1 mM					2~5 mM					Ruff SE, Biddle JF, Teske AP, Knittel K, Boetius A, Ramette A. 2015. Global dispersion and local diversification of the methane seep microbiome. Proceedings of the National Academy of Sciences of the United States of America 112(13):4015-4020
SRS6433744	SRR11489367	SRP255427_costa rica methane seep microbial diversity__	coast;cold seep;spring	aquatic;river	SRP255427	Costa Rica methane seep microbial diversity	1569.12	Pacific Ocean: Quepos Slide	8.853 : -84.2181	methane cold seep	cold seep	methane seep		methane seep sediment_11183		0.01~0.1 mM					2~5 mM					Ruff SE, Biddle JF, Teske AP, Knittel K, Boetius A, Ramette A. 2015. Global dispersion and local diversification of the methane seep microbiome. Proceedings of the National Academy of Sciences of the United States of America 112(13):4015-4020
SRS6433467	SRR11489063	SRP255427_costa rica methane seep microbial diversity__	coast;cold seep;spring	aquatic;river	SRP255427	Costa Rica methane seep microbial diversity	7054.02	Pacific Ocean: Quepos Slide	8.8532 : -84.1281	methane cold seep	cold seep	methane seep		methane seep sediment_9368		0.01~0.1 mM					2~5 mM					Ruff SE, Biddle JF, Teske AP, Knittel K, Boetius A, Ramette A. 2015. Global dispersion and local diversification of the methane seep microbiome. Proceedings of the National Academy of Sciences of the United States of America 112(13):4015-4020
SRS6433499	SRR11489029	SRP255427_costa rica methane seep microbial diversity__	coast;cold seep;spring	aquatic;river	SRP255427	Costa Rica methane seep microbial diversity	3859.73	Pacific Ocean: Quepos Slide	8.8532 : -84.1281	methane cold seep	cold seep	methane seep		methane seep sediment_9373		0.01~0.1 mM					2~5 mM					Ruff SE, Biddle JF, Teske AP, Knittel K, Boetius A, Ramette A. 2015. Global dispersion and local diversification of the methane seep microbiome. Proceedings of the National Academy of Sciences of the United States of America 112(13):4015-4020
SRS6433465	SRR11489064	SRP255427_costa rica methane seep microbial diversity__	coast;cold seep;spring	aquatic;river	SRP255427	Costa Rica methane seep microbial diversity	3340.1	Pacific Ocean: Quepos Slide	8.8532 : -84.1281	methane cold seep	cold seep	methane seep		methane seep sediment_9367		0.01~0.1 mM					2~5 mM					Ruff SE, Biddle JF, Teske AP, Knittel K, Boetius A, Ramette A. 2015. Global dispersion and local diversification of the methane seep microbiome. Proceedings of the National Academy of Sciences of the United States of America 112(13):4015-4020
SRS6433466	SRR11489034	SRP255427_costa rica methane seep microbial diversity__	coast;cold seep;spring	aquatic;river	SRP255427	Costa Rica methane seep microbial diversity	3039.51	Pacific Ocean: Quepos Slide	8.8532 : -84.1281	methane cold seep	cold seep	methane seep		methane seep sediment_9369		0.01~0.1 mM					2~5 mM					Ruff SE, Biddle JF, Teske AP, Knittel K, Boetius A, Ramette A. 2015. Global dispersion and local diversification of the methane seep microbiome. Proceedings of the National Academy of Sciences of the United States of America 112(13):4015-4020
SRS6433498	SRR11489032	SRP255427_costa rica methane seep microbial diversity__	coast;cold seep;spring	aquatic;river	SRP255427	Costa Rica methane seep microbial diversity	2934.29	Pacific Ocean: Quepos Slide	8.8532 : -84.1281	methane cold seep	cold seep	methane seep		methane seep sediment_9372		0.01~0.1 mM					2~5 mM					Ruff SE, Biddle JF, Teske AP, Knittel K, Boetius A, Ramette A. 2015. Global dispersion and local diversification of the methane seep microbiome. Proceedings of the National Academy of Sciences of the United States of America 112(13):4015-4020
SRS6433500	SRR11489033	SRP255427_costa rica methane seep microbial diversity__	coast;cold seep;spring	aquatic;river	SRP255427	Costa Rica methane seep microbial diversity	2691.1	Pacific Ocean: Quepos Slide	8.8532 : -84.1281	cold seep	cold seep	methane seep				0.01~0.1 mM					2~5 mM					Ruff SE, Biddle JF, Teske AP, Knittel K, Boetius A, Ramette A. 2015. Global dispersion and local diversification of the methane seep microbiome. Proceedings of the National Academy of Sciences of the United States of America 112(13):4015-4020
SRS6433496	SRR11489030	SRP255427_costa rica methane seep microbial diversity__	coast;cold seep;spring	aquatic;river	SRP255427	Costa Rica methane seep microbial diversity	2008.68	Pacific Ocean: Quepos Slide	8.8532 : -84.1281	methane cold seep	cold seep	methane seep		methane seep sediment_9371		0.01~0.1 mM					2~5 mM					Ruff SE, Biddle JF, Teske AP, Knittel K, Boetius A, Ramette A. 2015. Global dispersion and local diversification of the methane seep microbiome. Proceedings of the National Academy of Sciences of the United States of America 112(13):4015-4020
SRS6433497	SRR11489031	SRP255427_costa rica methane seep microbial diversity__	coast;cold seep;spring	aquatic;river	SRP255427	Costa Rica methane seep microbial diversity	1318.76	Pacific Ocean: Quepos Slide	8.8532 : -84.1281	methane cold seep	cold seep	methane seep		methane seep sediment_9370		0.01~0.1 mM					2~5 mM					Ruff SE, Biddle JF, Teske AP, Knittel K, Boetius A, Ramette A. 2015. Global dispersion and local diversification of the methane seep microbiome. Proceedings of the National Academy of Sciences of the United States of America 112(13):4015-4020
SRS6433463	SRR11489066	SRP255427_costa rica methane seep microbial diversity__	coast;cold seep;spring	aquatic;river	SRP255427	Costa Rica methane seep microbial diversity	1077.55	Pacific Ocean: Quepos Slide	8.8532 : -84.1281	methane cold seep	cold seep	methane seep		methane seep sediment_9366		0.01~0.1 mM					2~5 mM					Ruff SE, Biddle JF, Teske AP, Knittel K, Boetius A, Ramette A. 2015. Global dispersion and local diversification of the methane seep microbiome. Proceedings of the National Academy of Sciences of the United States of America 112(13):4015-4020
SRS6433768	SRR11489342	SRP255427_costa rica methane seep microbial diversity__	coast;cold seep;spring	aquatic;river	SRP255427	Costa Rica methane seep microbial diversity	2820.47	Pacific Ocean: Quepos Slide	8.8532 : -84.2183	methane cold seep	cold seep	methane seep		methane seep sediment_9402		0.01~0.1 mM					2~5 mM					Ruff SE, Biddle JF, Teske AP, Knittel K, Boetius A, Ramette A. 2015. Global dispersion and local diversification of the methane seep microbiome. Proceedings of the National Academy of Sciences of the United States of America 112(13):4015-4020
SRS6433712	SRR11489341	SRP255427_costa rica methane seep microbial diversity__	coast;cold seep;spring	aquatic;river	SRP255427	Costa Rica methane seep microbial diversity	2304.15	Pacific Ocean: Quepos Slide	8.8532 : -84.2183	methane cold seep	cold seep	methane seep		methane seep sediment_9401		0.01~0.1 mM					2~5 mM					Ruff SE, Biddle JF, Teske AP, Knittel K, Boetius A, Ramette A. 2015. Global dispersion and local diversification of the methane seep microbiome. Proceedings of the National Academy of Sciences of the United States of America 112(13):4015-4020
SRS6433771	SRR11489339	SRP255427_costa rica methane seep microbial diversity__	coast;cold seep;spring	aquatic;river	SRP255427	Costa Rica methane seep microbial diversity	2126.48	Pacific Ocean: Quepos Slide	8.8532 : -84.2183	methane cold seep	cold seep	methane seep		methane seep sediment_9403		0.01~0.1 mM					2~5 mM					Ruff SE, Biddle JF, Teske AP, Knittel K, Boetius A, Ramette A. 2015. Global dispersion and local diversification of the methane seep microbiome. Proceedings of the National Academy of Sciences of the United States of America 112(13):4015-4020
SRS6433773	SRR11489344	SRP255427_costa rica methane seep microbial diversity__	coast;cold seep;spring	aquatic;river	SRP255427	Costa Rica methane seep microbial diversity	1398.16	Pacific Ocean: Quepos Slide	8.8532 : -84.2183	methane cold seep	cold seep	methane seep		methane seep sediment_9404		0.01~0.1 mM					2~5 mM					Ruff SE, Biddle JF, Teske AP, Knittel K, Boetius A, Ramette A. 2015. Global dispersion and local diversification of the methane seep microbiome. Proceedings of the National Academy of Sciences of the United States of America 112(13):4015-4020
SRS6433777	SRR11489333	SRP255427_costa rica methane seep microbial diversity__	coast;cold seep;spring	aquatic;river	SRP255427	Costa Rica methane seep microbial diversity	1352.84	Pacific Ocean: Quepos Slide	8.8532 : -84.2183	methane cold seep	cold seep	methane seep		methane seep sediment_9408		0.01~0.1 mM					2~5 mM					Ruff SE, Biddle JF, Teske AP, Knittel K, Boetius A, Ramette A. 2015. Global dispersion and local diversification of the methane seep microbiome. Proceedings of the National Academy of Sciences of the United States of America 112(13):4015-4020
SRS6433776	SRR11489334	SRP255427_costa rica methane seep microbial diversity__	coast;cold seep;spring	aquatic;river	SRP255427	Costa Rica methane seep microbial diversity	1141.58	Pacific Ocean: Quepos Slide	8.8532 : -84.2183	methane cold seep	cold seep	methane seep		methane seep sediment_9406		0.01~0.1 mM					2~5 mM					Ruff SE, Biddle JF, Teske AP, Knittel K, Boetius A, Ramette A. 2015. Global dispersion and local diversification of the methane seep microbiome. Proceedings of the National Academy of Sciences of the United States of America 112(13):4015-4020
SRS6433711	SRR11489399	SRP255427_costa rica methane seep microbial diversity__	coast;cold seep;spring	aquatic;river	SRP255427	Costa Rica methane seep microbial diversity	1121.31	Pacific Ocean: Quepos Slide	8.8532 : -84.2183	methane cold seep	cold seep	methane seep		methane seep sediment_9400		0.01~0.1 mM					2~5 mM					Ruff SE, Biddle JF, Teske AP, Knittel K, Boetius A, Ramette A. 2015. Global dispersion and local diversification of the methane seep microbiome. Proceedings of the National Academy of Sciences of the United States of America 112(13):4015-4020
SRS6433778	SRR11489336	SRP255427_costa rica methane seep microbial diversity__	coast;cold seep;spring	aquatic;river	SRP255427	Costa Rica methane seep microbial diversity	1076.91	Pacific Ocean: Quepos Slide	8.8532 : -84.2183	methane cold seep	cold seep	methane seep		methane seep sediment_9409		0.01~0.1 mM					2~5 mM					Ruff SE, Biddle JF, Teske AP, Knittel K, Boetius A, Ramette A. 2015. Global dispersion and local diversification of the methane seep microbiome. Proceedings of the National Academy of Sciences of the United States of America 112(13):4015-4020
SRS6433748	SRR11489362	SRP255427_costa rica methane seep microbial diversity__	coast;cold seep;spring	aquatic;river	SRP255427	Costa Rica methane seep microbial diversity	3843.67	Pacific Ocean: Quepos Slide	8.8533 : -84.2183	methane cold seep	cold seep	methane seep		methane seep sediment_11216		0.01~0.1 mM					2~5 mM					Ruff SE, Biddle JF, Teske AP, Knittel K, Boetius A, Ramette A. 2015. Global dispersion and local diversification of the methane seep microbiome. Proceedings of the National Academy of Sciences of the United States of America 112(13):4015-4020
SRS6433749	SRR11489361	SRP255427_costa rica methane seep microbial diversity__	coast;cold seep;spring	aquatic;river	SRP255427	Costa Rica methane seep microbial diversity	2475.77	Pacific Ocean: Quepos Slide	8.8533 : -84.2183	methane cold seep	cold seep	methane seep		methane seep sediment_11218		0.01~0.1 mM					2~5 mM					Ruff SE, Biddle JF, Teske AP, Knittel K, Boetius A, Ramette A. 2015. Global dispersion and local diversification of the methane seep microbiome. Proceedings of the National Academy of Sciences of the United States of America 112(13):4015-4020
SRS6433746	SRR11489366	SRP255427_costa rica methane seep microbial diversity__	coast;cold seep;spring	aquatic;river	SRP255427	Costa Rica methane seep microbial diversity	2454.88	Pacific Ocean: Quepos Slide	8.8533 : -84.2183	methane cold seep	cold seep	methane seep		methane seep sediment_11215		0.01~0.1 mM					2~5 mM					Ruff SE, Biddle JF, Teske AP, Knittel K, Boetius A, Ramette A. 2015. Global dispersion and local diversification of the methane seep microbiome. Proceedings of the National Academy of Sciences of the United States of America 112(13):4015-4020
SRS6433745	SRR11489372	SRP255427_costa rica methane seep microbial diversity__	coast;cold seep;spring	aquatic;river	SRP255427	Costa Rica methane seep microbial diversity	2187.09	Pacific Ocean: Quepos Slide	8.8533 : -84.2183	methane cold seep	cold seep	methane seep		methane seep sediment_11214		0.01~0.1 mM					2~5 mM					Ruff SE, Biddle JF, Teske AP, Knittel K, Boetius A, Ramette A. 2015. Global dispersion and local diversification of the methane seep microbiome. Proceedings of the National Academy of Sciences of the United States of America 112(13):4015-4020
SRS6433747	SRR11489363	SRP255427_costa rica methane seep microbial diversity__	coast;cold seep;spring	aquatic;river	SRP255427	Costa Rica methane seep microbial diversity	1581.9	Pacific Ocean: Quepos Slide	8.8533 : -84.2183	methane cold seep	cold seep	methane seep		methane seep sediment_11217		0.01~0.1 mM					2~5 mM					Ruff SE, Biddle JF, Teske AP, Knittel K, Boetius A, Ramette A. 2015. Global dispersion and local diversification of the methane seep microbiome. Proceedings of the National Academy of Sciences of the United States of America 112(13):4015-4020
SRS6433750	SRR11489364	SRP255427_costa rica methane seep microbial diversity__	coast;cold seep;spring	aquatic;river	SRP255427	Costa Rica methane seep microbial diversity	1549.43	Pacific Ocean: Quepos Slide	8.8533 : -84.2183	methane cold seep	cold seep	methane seep		methane seep sediment_11219		0.01~0.1 mM					2~5 mM					Ruff SE, Biddle JF, Teske AP, Knittel K, Boetius A, Ramette A. 2015. Global dispersion and local diversification of the methane seep microbiome. Proceedings of the National Academy of Sciences of the United States of America 112(13):4015-4020
SRS6433752	SRR11489365	SRP255427_costa rica methane seep microbial diversity__	coast;cold seep;spring	aquatic;river	SRP255427	Costa Rica methane seep microbial diversity	1156.3	Pacific Ocean: Quepos Slide	8.8533 : -84.2183	methane cold seep	cold seep	methane seep		methane seep sediment_11221		0.01~0.1 mM					2~5 mM					Ruff SE, Biddle JF, Teske AP, Knittel K, Boetius A, Ramette A. 2015. Global dispersion and local diversification of the methane seep microbiome. Proceedings of the National Academy of Sciences of the United States of America 112(13):4015-4020
SRS6433751	SRR11489360	SRP255427_costa rica methane seep microbial diversity__	coast;cold seep;spring	aquatic;river	SRP255427	Costa Rica methane seep microbial diversity	1059.26	Pacific Ocean: Quepos Slide	8.8533 : -84.2183	methane cold seep	cold seep	methane seep		methane seep sediment_11220		0.01~0.1 mM					2~5 mM					Ruff SE, Biddle JF, Teske AP, Knittel K, Boetius A, Ramette A. 2015. Global dispersion and local diversification of the methane seep microbiome. Proceedings of the National Academy of Sciences of the United States of America 112(13):4015-4020
SRS6433803	SRR11489307	SRP255427_costa rica methane seep microbial diversity__	coast;cold seep;spring	aquatic;river	SRP255427	Costa Rica methane seep microbial diversity	2188.18	Pacific Ocean: Quepos Slide	8.8538 : -84.2185	methane cold seep	cold seep	methane seep		methane seep sediment_10216		0.01~0.1 mM					2~5 mM					Ruff SE, Biddle JF, Teske AP, Knittel K, Boetius A, Ramette A. 2015. Global dispersion and local diversification of the methane seep microbiome. Proceedings of the National Academy of Sciences of the United States of America 112(13):4015-4020
SRS6433804	SRR11489309	SRP255427_costa rica methane seep microbial diversity__	coast;cold seep;spring	aquatic;river	SRP255427	Costa Rica methane seep microbial diversity	1603.52	Pacific Ocean: Quepos Slide	8.8538 : -84.2185	methane cold seep	cold seep	methane seep		methane seep sediment_10219		0.01~0.1 mM					2~5 mM					Ruff SE, Biddle JF, Teske AP, Knittel K, Boetius A, Ramette A. 2015. Global dispersion and local diversification of the methane seep microbiome. Proceedings of the National Academy of Sciences of the United States of America 112(13):4015-4020
SRS6433806	SRR11489305	SRP255427_costa rica methane seep microbial diversity__	coast;cold seep;spring	aquatic;river	SRP255427	Costa Rica methane seep microbial diversity	1547.75	Pacific Ocean: Quepos Slide	8.8538 : -84.2185	methane cold seep	cold seep	methane seep		methane seep sediment_10220		0.01~0.1 mM					2~5 mM					Ruff SE, Biddle JF, Teske AP, Knittel K, Boetius A, Ramette A. 2015. Global dispersion and local diversification of the methane seep microbiome. Proceedings of the National Academy of Sciences of the United States of America 112(13):4015-4020
SRS6433805	SRR11489306	SRP255427_costa rica methane seep microbial diversity__	coast;cold seep;spring	aquatic;river	SRP255427	Costa Rica methane seep microbial diversity	1503.2	Pacific Ocean: Quepos Slide	8.8538 : -84.2185	methane cold seep	cold seep	methane seep		methane seep sediment_10218		0.01~0.1 mM					2~5 mM					Ruff SE, Biddle JF, Teske AP, Knittel K, Boetius A, Ramette A. 2015. Global dispersion and local diversification of the methane seep microbiome. Proceedings of the National Academy of Sciences of the United States of America 112(13):4015-4020
SRS6433809	SRR11489304	SRP255427_costa rica methane seep microbial diversity__	coast;cold seep;spring	aquatic;river	SRP255427	Costa Rica methane seep microbial diversity	1362.18	Pacific Ocean: Quepos Slide	8.8538 : -84.2185	methane cold seep	cold seep	methane seep		methane seep sediment_10222		0.01~0.1 mM					2~5 mM					Ruff SE, Biddle JF, Teske AP, Knittel K, Boetius A, Ramette A. 2015. Global dispersion and local diversification of the methane seep microbiome. Proceedings of the National Academy of Sciences of the United States of America 112(13):4015-4020
SRS6433807	SRR11489310	SRP255427_costa rica methane seep microbial diversity__	coast;cold seep;spring	aquatic;river	SRP255427	Costa Rica methane seep microbial diversity	1335.72	Pacific Ocean: Quepos Slide	8.8538 : -84.2185	methane cold seep	cold seep	methane seep		methane seep sediment_10221		0.01~0.1 mM					2~5 mM					Ruff SE, Biddle JF, Teske AP, Knittel K, Boetius A, Ramette A. 2015. Global dispersion and local diversification of the methane seep microbiome. Proceedings of the National Academy of Sciences of the United States of America 112(13):4015-4020
SRS6433802	SRR11489308	SRP255427_costa rica methane seep microbial diversity__	coast;cold seep;spring	aquatic;river	SRP255427	Costa Rica methane seep microbial diversity	1194.93	Pacific Ocean: Quepos Slide	8.8538 : -84.2185	methane cold seep	cold seep	methane seep		methane seep sediment_10217		0.01~0.1 mM					2~5 mM					Ruff SE, Biddle JF, Teske AP, Knittel K, Boetius A, Ramette A. 2015. Global dispersion and local diversification of the methane seep microbiome. Proceedings of the National Academy of Sciences of the United States of America 112(13):4015-4020
SRS6433505	SRR11489025	SRP255427_costa rica methane seep microbial diversity__	coast;cold seep;spring	aquatic;river	SRP255427	Costa Rica methane seep microbial diversity	1650.7	Pacific Ocean: Quepos Slide	8.8541 : -84.2195	methane cold seep	cold seep	methane seep		methane seep sediment_9379		0.01~0.1 mM					2~5 mM					Ruff SE, Biddle JF, Teske AP, Knittel K, Boetius A, Ramette A. 2015. Global dispersion and local diversification of the methane seep microbiome. Proceedings of the National Academy of Sciences of the United States of America 112(13):4015-4020
SRS6433503	SRR11489023	SRP255427_costa rica methane seep microbial diversity__	coast;cold seep;spring	aquatic;river	SRP255427	Costa Rica methane seep microbial diversity	1354.86	Pacific Ocean: Quepos Slide	8.8541 : -84.2195	methane cold seep	cold seep	methane seep		methane seep sediment_9378		0.01~0.1 mM					2~5 mM					Ruff SE, Biddle JF, Teske AP, Knittel K, Boetius A, Ramette A. 2015. Global dispersion and local diversification of the methane seep microbiome. Proceedings of the National Academy of Sciences of the United States of America 112(13):4015-4020
SRS6433532	SRR11489301	SRP255427_costa rica methane seep microbial diversity__	coast;cold seep;spring	aquatic;river	SRP255427	Costa Rica methane seep microbial diversity	1314.91	Pacific Ocean: Quepos Slide	8.8541 : -84.2195	methane cold seep	cold seep	methane seep		methane seep sediment_11517		0.01~0.1 mM					2~5 mM					Ruff SE, Biddle JF, Teske AP, Knittel K, Boetius A, Ramette A. 2015. Global dispersion and local diversification of the methane seep microbiome. Proceedings of the National Academy of Sciences of the United States of America 112(13):4015-4020
SRS6433507	SRR11489026	SRP255427_costa rica methane seep microbial diversity__	coast;cold seep;spring	aquatic;river	SRP255427	Costa Rica methane seep microbial diversity	1281.99	Pacific Ocean: Quepos Slide	8.8541 : -84.2195	methane cold seep	cold seep	methane seep		methane seep sediment_9381		0.01~0.1 mM					2~5 mM					Ruff SE, Biddle JF, Teske AP, Knittel K, Boetius A, Ramette A. 2015. Global dispersion and local diversification of the methane seep microbiome. Proceedings of the National Academy of Sciences of the United States of America 112(13):4015-4020
SRS6433561	SRR11489270	SRP255427_costa rica methane seep microbial diversity__	coast;cold seep;spring	aquatic;river	SRP255427	Costa Rica methane seep microbial diversity	2373.61	Pacific Ocean: Quepos Slide	8.9228 : -84.3039	methane cold seep	cold seep	methane seep		methane seep sediment_11615		0.01~0.1 mM					2~5 mM					Ruff SE, Biddle JF, Teske AP, Knittel K, Boetius A, Ramette A. 2015. Global dispersion and local diversification of the methane seep microbiome. Proceedings of the National Academy of Sciences of the United States of America 112(13):4015-4020
SRS6433537	SRR11489290	SRP255427_costa rica methane seep microbial diversity__	coast;cold seep;spring	aquatic;river	SRP255427	Costa Rica methane seep microbial diversity	4650.3	Pacific Ocean: Quepos Slide	8.9228 : -84.3043	methane cold seep	cold seep	methane seep		methane seep sediment_11600		0.01~0.1 mM					2~5 mM					Ruff SE, Biddle JF, Teske AP, Knittel K, Boetius A, Ramette A. 2015. Global dispersion and local diversification of the methane seep microbiome. Proceedings of the National Academy of Sciences of the United States of America 112(13):4015-4020
SRS6433556	SRR11489292	SRP255427_costa rica methane seep microbial diversity__	coast;cold seep;spring	aquatic;river	SRP255427	Costa Rica methane seep microbial diversity	4081.8	Pacific Ocean: Quepos Slide	8.9228 : -84.3043	methane cold seep	cold seep	methane seep		methane seep sediment_11604		0.01~0.1 mM					2~5 mM					Ruff SE, Biddle JF, Teske AP, Knittel K, Boetius A, Ramette A. 2015. Global dispersion and local diversification of the methane seep microbiome. Proceedings of the National Academy of Sciences of the United States of America 112(13):4015-4020
SRS6433555	SRR11489273	SRP255427_costa rica methane seep microbial diversity__	coast;cold seep;spring	aquatic;river	SRP255427	Costa Rica methane seep microbial diversity	3556.41	Pacific Ocean: Quepos Slide	8.9228 : -84.3043	methane cold seep	cold seep	methane seep		methane seep sediment_11603		0.01~0.1 mM					2~5 mM					Ruff SE, Biddle JF, Teske AP, Knittel K, Boetius A, Ramette A. 2015. Global dispersion and local diversification of the methane seep microbiome. Proceedings of the National Academy of Sciences of the United States of America 112(13):4015-4020
SRS6433559	SRR11489269	SRP255427_costa rica methane seep microbial diversity__	coast;cold seep;spring	aquatic;river	SRP255427	Costa Rica methane seep microbial diversity	2527.59	Pacific Ocean: Quepos Slide	8.9228 : -84.3043	methane cold seep	cold seep	methane seep		methane seep sediment_11607		0.01~0.1 mM					2~5 mM					Ruff SE, Biddle JF, Teske AP, Knittel K, Boetius A, Ramette A. 2015. Global dispersion and local diversification of the methane seep microbiome. Proceedings of the National Academy of Sciences of the United States of America 112(13):4015-4020
SRS6433540	SRR11489291	SRP255427_costa rica methane seep microbial diversity__	coast;cold seep;spring	aquatic;river	SRP255427	Costa Rica methane seep microbial diversity	2291.78	Pacific Ocean: Quepos Slide	8.9228 : -84.3043	methane cold seep	cold seep	methane seep		methane seep sediment_11602		0.01~0.1 mM					2~5 mM					Ruff SE, Biddle JF, Teske AP, Knittel K, Boetius A, Ramette A. 2015. Global dispersion and local diversification of the methane seep microbiome. Proceedings of the National Academy of Sciences of the United States of America 112(13):4015-4020
SRS6433539	SRR11489288	SRP255427_costa rica methane seep microbial diversity__	coast;cold seep;spring	aquatic;river	SRP255427	Costa Rica methane seep microbial diversity	2286.68	Pacific Ocean: Quepos Slide	8.9228 : -84.3043	methane cold seep	cold seep	methane seep		methane seep sediment_11601		0.01~0.1 mM					2~5 mM					Ruff SE, Biddle JF, Teske AP, Knittel K, Boetius A, Ramette A. 2015. Global dispersion and local diversification of the methane seep microbiome. Proceedings of the National Academy of Sciences of the United States of America 112(13):4015-4020
SRS6433538	SRR11489289	SRP255427_costa rica methane seep microbial diversity__	coast;cold seep;spring	aquatic;river	SRP255427	Costa Rica methane seep microbial diversity	2185.22	Pacific Ocean: Quepos Slide	8.9228 : -84.3043	methane cold seep	cold seep	methane seep		methane seep sediment_11599		0.01~0.1 mM					2~5 mM					Ruff SE, Biddle JF, Teske AP, Knittel K, Boetius A, Ramette A. 2015. Global dispersion and local diversification of the methane seep microbiome. Proceedings of the National Academy of Sciences of the United States of America 112(13):4015-4020
SRS6433557	SRR11489272	SRP255427_costa rica methane seep microbial diversity__	coast;cold seep;spring	aquatic;river	SRP255427	Costa Rica methane seep microbial diversity	2111.53	Pacific Ocean: Quepos Slide	8.9228 : -84.3043	methane cold seep	cold seep	methane seep		methane seep sediment_11605		0.01~0.1 mM					2~5 mM					Ruff SE, Biddle JF, Teske AP, Knittel K, Boetius A, Ramette A. 2015. Global dispersion and local diversification of the methane seep microbiome. Proceedings of the National Academy of Sciences of the United States of America 112(13):4015-4020
SRS6433536	SRR11489293	SRP255427_costa rica methane seep microbial diversity__	coast;cold seep;spring	aquatic;river	SRP255427	Costa Rica methane seep microbial diversity	1922.07	Pacific Ocean: Quepos Slide	8.9228 : -84.3043	methane cold seep	cold seep	methane seep		methane seep sediment_11598		0.01~0.1 mM					2~5 mM					Ruff SE, Biddle JF, Teske AP, Knittel K, Boetius A, Ramette A. 2015. Global dispersion and local diversification of the methane seep microbiome. Proceedings of the National Academy of Sciences of the United States of America 112(13):4015-4020
SRS6433566	SRR11489261	SRP255427_costa rica methane seep microbial diversity__	coast;cold seep;spring	aquatic;river	SRP255427	Costa Rica methane seep microbial diversity	2772.49	Pacific Ocean: Quepos Slide	8.92282 : -84.3039	methane cold seep	cold seep	methane seep		methane seep sediment_11626		0.01~0.1 mM					2~5 mM					Ruff SE, Biddle JF, Teske AP, Knittel K, Boetius A, Ramette A. 2015. Global dispersion and local diversification of the methane seep microbiome. Proceedings of the National Academy of Sciences of the United States of America 112(13):4015-4020
SRS6433597	SRR11489229	SRP255427_costa rica methane seep microbial diversity__	coast;cold seep;spring	aquatic;river	SRP255427	Costa Rica methane seep microbial diversity	2670.53	Pacific Ocean: Quepos Slide	8.92282 : -84.3039	methane cold seep	cold seep	methane seep		methane seep sediment_11632		0.01~0.1 mM					2~5 mM					Ruff SE, Biddle JF, Teske AP, Knittel K, Boetius A, Ramette A. 2015. Global dispersion and local diversification of the methane seep microbiome. Proceedings of the National Academy of Sciences of the United States of America 112(13):4015-4020
SRS6433565	SRR11489265	SRP255427_costa rica methane seep microbial diversity__	coast;cold seep;spring	aquatic;river	SRP255427	Costa Rica methane seep microbial diversity	2410.69	Pacific Ocean: Quepos Slide	8.92282 : -84.3039	methane cold seep	cold seep	methane seep		methane seep sediment_11625		0.01~0.1 mM					2~5 mM					Ruff SE, Biddle JF, Teske AP, Knittel K, Boetius A, Ramette A. 2015. Global dispersion and local diversification of the methane seep microbiome. Proceedings of the National Academy of Sciences of the United States of America 112(13):4015-4020
SRS6433593	SRR11489234	SRP255427_costa rica methane seep microbial diversity__	coast;cold seep;spring	aquatic;river	SRP255427	Costa Rica methane seep microbial diversity	2161.84	Pacific Ocean: Quepos Slide	8.92282 : -84.3039	methane cold seep	cold seep	methane seep		methane seep sediment_11630		0.01~0.1 mM					2~5 mM					Ruff SE, Biddle JF, Teske AP, Knittel K, Boetius A, Ramette A. 2015. Global dispersion and local diversification of the methane seep microbiome. Proceedings of the National Academy of Sciences of the United States of America 112(13):4015-4020
SRS6433564	SRR11489262	SRP255427_costa rica methane seep microbial diversity__	coast;cold seep;spring	aquatic;river	SRP255427	Costa Rica methane seep microbial diversity	2123.88	Pacific Ocean: Quepos Slide	8.92282 : -84.3039	methane cold seep	cold seep	methane seep		methane seep sediment_11627		0.01~0.1 mM					2~5 mM					Ruff SE, Biddle JF, Teske AP, Knittel K, Boetius A, Ramette A. 2015. Global dispersion and local diversification of the methane seep microbiome. Proceedings of the National Academy of Sciences of the United States of America 112(13):4015-4020
SRS6433567	SRR11489260	SRP255427_costa rica methane seep microbial diversity__	coast;cold seep;spring	aquatic;river	SRP255427	Costa Rica methane seep microbial diversity	1960.98	Pacific Ocean: Quepos Slide	8.92282 : -84.3039	methane cold seep	cold seep	methane seep		methane seep sediment_11628		0.01~0.1 mM					2~5 mM					Ruff SE, Biddle JF, Teske AP, Knittel K, Boetius A, Ramette A. 2015. Global dispersion and local diversification of the methane seep microbiome. Proceedings of the National Academy of Sciences of the United States of America 112(13):4015-4020
SRS6433598	SRR11489228	SRP255427_costa rica methane seep microbial diversity__	coast;cold seep;spring	aquatic;river	SRP255427	Costa Rica methane seep microbial diversity	1850.97	Pacific Ocean: Quepos Slide	8.92282 : -84.3039	methane cold seep	cold seep	methane seep		methane seep sediment_11633		0.01~0.1 mM					2~5 mM					Ruff SE, Biddle JF, Teske AP, Knittel K, Boetius A, Ramette A. 2015. Global dispersion and local diversification of the methane seep microbiome. Proceedings of the National Academy of Sciences of the United States of America 112(13):4015-4020
SRS6433569	SRR11489263	SRP255427_costa rica methane seep microbial diversity__	coast;cold seep;spring	aquatic;river	SRP255427	Costa Rica methane seep microbial diversity	1819.84	Pacific Ocean: Quepos Slide	8.92282 : -84.3039	methane cold seep	cold seep	methane seep		methane seep sediment_11629		0.01~0.1 mM					2~5 mM					Ruff SE, Biddle JF, Teske AP, Knittel K, Boetius A, Ramette A. 2015. Global dispersion and local diversification of the methane seep microbiome. Proceedings of the National Academy of Sciences of the United States of America 112(13):4015-4020
SRS6433594	SRR11489264	SRP255427_costa rica methane seep microbial diversity__	coast;cold seep;spring	aquatic;river	SRP255427	Costa Rica methane seep microbial diversity	1643.39	Pacific Ocean: Quepos Slide	8.92282 : -84.3039	methane cold seep	cold seep	methane seep		methane seep sediment_11631		0.01~0.1 mM					2~5 mM					Ruff SE, Biddle JF, Teske AP, Knittel K, Boetius A, Ramette A. 2015. Global dispersion and local diversification of the methane seep microbiome. Proceedings of the National Academy of Sciences of the United States of America 112(13):4015-4020
SRS6433563	SRR11489271	SRP255427_costa rica methane seep microbial diversity__	coast;cold seep;spring	aquatic;river	SRP255427	Costa Rica methane seep microbial diversity	1087.23	Pacific Ocean: Quepos Slide	8.92282 : -84.3039	methane cold seep	cold seep	methane seep		methane seep sediment_11624		0.01~0.1 mM					2~5 mM					Ruff SE, Biddle JF, Teske AP, Knittel K, Boetius A, Ramette A. 2015. Global dispersion and local diversification of the methane seep microbiome. Proceedings of the National Academy of Sciences of the United States of America 112(13):4015-4020
SRS6433562	SRR11489266	SRP255427_costa rica methane seep microbial diversity__	coast;cold seep;spring	aquatic;river	SRP255427	Costa Rica methane seep microbial diversity	1050.29	Pacific Ocean: Quepos Slide	8.92282 : -84.3039	methane cold seep	cold seep	methane seep		methane seep sediment_11623		0.01~0.1 mM					2~5 mM					Ruff SE, Biddle JF, Teske AP, Knittel K, Boetius A, Ramette A. 2015. Global dispersion and local diversification of the methane seep microbiome. Proceedings of the National Academy of Sciences of the United States of America 112(13):4015-4020
SRS6433533	SRR11489296	SRP255427_costa rica methane seep microbial diversity__	coast;cold seep;spring	aquatic;river	SRP255427	Costa Rica methane seep microbial diversity	3434.21	Pacific Ocean: Quepos Slide	8.92942 : -84.3148	methane cold seep	cold seep	methane seep		methane seep sediment_11544		0.01~0.1 mM					2~5 mM					Ruff SE, Biddle JF, Teske AP, Knittel K, Boetius A, Ramette A. 2015. Global dispersion and local diversification of the methane seep microbiome. Proceedings of the National Academy of Sciences of the United States of America 112(13):4015-4020
SRS6433423	SRR11489104	SRP255427_costa rica methane seep microbial diversity__	coast;cold seep;spring	aquatic;river	SRP255427	Costa Rica methane seep microbial diversity	1163.98	Pacific Ocean: Quepos Slide	8.9296 : -84.3076	methane cold seep	cold seep	methane seep		methane seep sediment_9342		0.01~0.1 mM					2~5 mM					Ruff SE, Biddle JF, Teske AP, Knittel K, Boetius A, Ramette A. 2015. Global dispersion and local diversification of the methane seep microbiome. Proceedings of the National Academy of Sciences of the United States of America 112(13):4015-4020
SRS6433422	SRR11489105	SRP255427_costa rica methane seep microbial diversity__	coast;cold seep;spring	aquatic;river	SRP255427	Costa Rica methane seep microbial diversity	1079.65	Pacific Ocean: Quepos Slide	8.9296 : -84.3076	methane cold seep	cold seep	methane seep		methane seep sediment_9343		0.01~0.1 mM					2~5 mM					Ruff SE, Biddle JF, Teske AP, Knittel K, Boetius A, Ramette A. 2015. Global dispersion and local diversification of the methane seep microbiome. Proceedings of the National Academy of Sciences of the United States of America 112(13):4015-4020
SRS6433417	SRR11489110	SRP255427_costa rica methane seep microbial diversity__	coast;cold seep;spring	aquatic;river	SRP255427	Costa Rica methane seep microbial diversity	1052.95	Pacific Ocean: Quepos Slide	8.9296 : -84.3076	methane cold seep	cold seep	methane seep		methane seep sediment_9337		0.01~0.1 mM					2~5 mM					Ruff SE, Biddle JF, Teske AP, Knittel K, Boetius A, Ramette A. 2015. Global dispersion and local diversification of the methane seep microbiome. Proceedings of the National Academy of Sciences of the United States of America 112(13):4015-4020
SRS6433576	SRR11489249	SRP255427_costa rica methane seep microbial diversity__	coast;cold seep;spring	aquatic;river	SRP255427	Costa Rica methane seep microbial diversity	4626.15	Pacific Ocean: Quepos Slide	8.9296 : -84.3078	methane cold seep	cold seep	methane seep		methane seep sediment_9420		0.01~0.1 mM					2~5 mM					Ruff SE, Biddle JF, Teske AP, Knittel K, Boetius A, Ramette A. 2015. Global dispersion and local diversification of the methane seep microbiome. Proceedings of the National Academy of Sciences of the United States of America 112(13):4015-4020
SRS6433575	SRR11489250	SRP255427_costa rica methane seep microbial diversity__	coast;cold seep;spring	aquatic;river	SRP255427	Costa Rica methane seep microbial diversity	2764.03	Pacific Ocean: Quepos Slide	8.9296 : -84.3078	methane cold seep	cold seep	methane seep		methane seep sediment_9421		0.01~0.1 mM					2~5 mM					Ruff SE, Biddle JF, Teske AP, Knittel K, Boetius A, Ramette A. 2015. Global dispersion and local diversification of the methane seep microbiome. Proceedings of the National Academy of Sciences of the United States of America 112(13):4015-4020
SRS6433400	SRR11489129	SRP255427_costa rica methane seep microbial diversity__	coast;cold seep;spring	aquatic;river	SRP255427	Costa Rica methane seep microbial diversity	1592.87	Pacific Ocean: Quepos Slide	8.9296 : -84.3109	methane cold seep	cold seep	methane seep		methane seep sediment_9053		0.01~0.1 mM					2~5 mM					Ruff SE, Biddle JF, Teske AP, Knittel K, Boetius A, Ramette A. 2015. Global dispersion and local diversification of the methane seep microbiome. Proceedings of the National Academy of Sciences of the United States of America 112(13):4015-4020
SRS6433399	SRR11489126	SRP255427_costa rica methane seep microbial diversity__	coast;cold seep;spring	aquatic;river	SRP255427	Costa Rica methane seep microbial diversity	1495.53	Pacific Ocean: Quepos Slide	8.9296 : -84.3109	methane cold seep	cold seep	methane seep		methane seep sediment_9052		0.01~0.1 mM					2~5 mM					Ruff SE, Biddle JF, Teske AP, Knittel K, Boetius A, Ramette A. 2015. Global dispersion and local diversification of the methane seep microbiome. Proceedings of the National Academy of Sciences of the United States of America 112(13):4015-4020
SRS6433397	SRR11489128	SRP255427_costa rica methane seep microbial diversity__	coast;cold seep;spring	aquatic;river	SRP255427	Costa Rica methane seep microbial diversity	1156.1	Pacific Ocean: Quepos Slide	8.9296 : -84.3109	methane cold seep	cold seep	methane seep		methane seep sediment_9051		0.01~0.1 mM					2~5 mM					Ruff SE, Biddle JF, Teske AP, Knittel K, Boetius A, Ramette A. 2015. Global dispersion and local diversification of the methane seep microbiome. Proceedings of the National Academy of Sciences of the United States of America 112(13):4015-4020
SRS6433758	SRR11489353	SRP255427_costa rica methane seep microbial diversity__	coast;cold seep;spring	aquatic;river	SRP255427	Costa Rica methane seep microbial diversity	1080.44	Pacific Ocean: Quepos Slide	8.9296 : -84.3109	methane cold seep	cold seep	methane seep		methane seep sediment_9108		0.01~0.1 mM					2~5 mM					Ruff SE, Biddle JF, Teske AP, Knittel K, Boetius A, Ramette A. 2015. Global dispersion and local diversification of the methane seep microbiome. Proceedings of the National Academy of Sciences of the United States of America 112(13):4015-4020
SRS6433677	SRR11489435	SRP255427_costa rica methane seep microbial diversity__	coast;cold seep;spring	aquatic;river	SRP255427	Costa Rica methane seep microbial diversity	1034.47	Pacific Ocean: Quepos Slide	8.9296 : -84.3109	methane cold seep	cold seep	methane seep		methane seep sediment_9095		0.01~0.1 mM					2~5 mM					Ruff SE, Biddle JF, Teske AP, Knittel K, Boetius A, Ramette A. 2015. Global dispersion and local diversification of the methane seep microbiome. Proceedings of the National Academy of Sciences of the United States of America 112(13):4015-4020
SRS6433681	SRR11489433	SRP255427_costa rica methane seep microbial diversity__	coast;cold seep;spring	aquatic;river	SRP255427	Costa Rica methane seep microbial diversity	107.991	Pacific Ocean: Quepos Slide	8.9296 : -84.3109	methane cold seep	cold seep	methane seep		methane seep sediment_9101		0.01~0.1 mM					2~5 mM					Ruff SE, Biddle JF, Teske AP, Knittel K, Boetius A, Ramette A. 2015. Global dispersion and local diversification of the methane seep microbiome. Proceedings of the National Academy of Sciences of the United States of America 112(13):4015-4020
SRS6433845	SRR11489548	SRP255427_costa rica methane seep microbial diversity__	coast;cold seep;spring	aquatic;river	SRP255427	Costa Rica methane seep microbial diversity	2619.52	Pacific Ocean: Quepos Slide	8.9297 : -84.3115	methane cold seep	cold seep	methane seep		methane seep sediment_9241		0.01~0.1 mM					2~5 mM					Ruff SE, Biddle JF, Teske AP, Knittel K, Boetius A, Ramette A. 2015. Global dispersion and local diversification of the methane seep microbiome. Proceedings of the National Academy of Sciences of the United States of America 112(13):4015-4020
SRS6433844	SRR11489554	SRP255427_costa rica methane seep microbial diversity__	coast;cold seep;spring	aquatic;river	SRP255427	Costa Rica methane seep microbial diversity	2462.08	Pacific Ocean: Quepos Slide	8.9297 : -84.3115	methane cold seep	cold seep	methane seep		methane seep sediment_9239		0.01~0.1 mM					2~5 mM					Ruff SE, Biddle JF, Teske AP, Knittel K, Boetius A, Ramette A. 2015. Global dispersion and local diversification of the methane seep microbiome. Proceedings of the National Academy of Sciences of the United States of America 112(13):4015-4020
SRS6433847	SRR11489545	SRP255427_costa rica methane seep microbial diversity__	coast;cold seep;spring	aquatic;river	SRP255427	Costa Rica methane seep microbial diversity	1661.84	Pacific Ocean: Quepos Slide	8.9297 : -84.3115	methane cold seep	cold seep	methane seep		methane seep sediment_9242		0.01~0.1 mM					2~5 mM					Ruff SE, Biddle JF, Teske AP, Knittel K, Boetius A, Ramette A. 2015. Global dispersion and local diversification of the methane seep microbiome. Proceedings of the National Academy of Sciences of the United States of America 112(13):4015-4020
SRS6433846	SRR11489549	SRP255427_costa rica methane seep microbial diversity__	coast;cold seep;spring	aquatic;river	SRP255427	Costa Rica methane seep microbial diversity	1655.85	Pacific Ocean: Quepos Slide	8.9297 : -84.3115	methane cold seep	cold seep	methane seep		methane seep sediment_9240		0.01~0.1 mM					2~5 mM					Ruff SE, Biddle JF, Teske AP, Knittel K, Boetius A, Ramette A. 2015. Global dispersion and local diversification of the methane seep microbiome. Proceedings of the National Academy of Sciences of the United States of America 112(13):4015-4020
SRS6433668	SRR11489158	SRP255427_costa rica methane seep microbial diversity__	coast;cold seep;spring	aquatic;river	SRP255427	Costa Rica methane seep microbial diversity	1323.22	Pacific Ocean: Quepos Slide	8.9297 : -84.3115	methane cold seep	cold seep	methane seep		methane seep sediment_10039		0.01~0.1 mM					2~5 mM					Ruff SE, Biddle JF, Teske AP, Knittel K, Boetius A, Ramette A. 2015. Global dispersion and local diversification of the methane seep microbiome. Proceedings of the National Academy of Sciences of the United States of America 112(13):4015-4020
SRS6433842	SRR11489550	SRP255427_costa rica methane seep microbial diversity__	coast;cold seep;spring	aquatic;river	SRP255427	Costa Rica methane seep microbial diversity	1226.54	Pacific Ocean: Quepos Slide	8.9297 : -84.3115	methane cold seep	cold seep	methane seep		methane seep sediment_9238		0.01~0.1 mM					2~5 mM					Ruff SE, Biddle JF, Teske AP, Knittel K, Boetius A, Ramette A. 2015. Global dispersion and local diversification of the methane seep microbiome. Proceedings of the National Academy of Sciences of the United States of America 112(13):4015-4020
SRS6433669	SRR11489163	SRP255427_costa rica methane seep microbial diversity__	coast;cold seep;spring	aquatic;river	SRP255427	Costa Rica methane seep microbial diversity	1195.52	Pacific Ocean: Quepos Slide	8.9297 : -84.3115	methane cold seep	cold seep	methane seep		methane seep sediment_10038		0.01~0.1 mM					2~5 mM					Ruff SE, Biddle JF, Teske AP, Knittel K, Boetius A, Ramette A. 2015. Global dispersion and local diversification of the methane seep microbiome. Proceedings of the National Academy of Sciences of the United States of America 112(13):4015-4020
SRS6433667	SRR11489157	SRP255427_costa rica methane seep microbial diversity__	coast;cold seep;spring	aquatic;river	SRP255427	Costa Rica methane seep microbial diversity	1160	Pacific Ocean: Quepos Slide	8.9297 : -84.3115	methane cold seep	cold seep	methane seep		methane seep sediment_10040		0.01~0.1 mM					2~5 mM					Ruff SE, Biddle JF, Teske AP, Knittel K, Boetius A, Ramette A. 2015. Global dispersion and local diversification of the methane seep microbiome. Proceedings of the National Academy of Sciences of the United States of America 112(13):4015-4020
SRS6433843	SRR11489553	SRP255427_costa rica methane seep microbial diversity__	coast;cold seep;spring	aquatic;river	SRP255427	Costa Rica methane seep microbial diversity	1041	Pacific Ocean: Quepos Slide	8.9297 : -84.3115	methane cold seep	cold seep	methane seep		methane seep sediment_9237		0.01~0.1 mM					2~5 mM					Ruff SE, Biddle JF, Teske AP, Knittel K, Boetius A, Ramette A. 2015. Global dispersion and local diversification of the methane seep microbiome. Proceedings of the National Academy of Sciences of the United States of America 112(13):4015-4020
SRS6433840	SRR11489551	SRP255427_costa rica methane seep microbial diversity__	coast;cold seep;spring	aquatic;river	SRP255427	Costa Rica methane seep microbial diversity	1030.76	Pacific Ocean: Quepos Slide	8.9297 : -84.3115	methane cold seep	cold seep	methane seep		methane seep sediment_9236		0.01~0.1 mM					2~5 mM					Ruff SE, Biddle JF, Teske AP, Knittel K, Boetius A, Ramette A. 2015. Global dispersion and local diversification of the methane seep microbiome. Proceedings of the National Academy of Sciences of the United States of America 112(13):4015-4020
SRS6433694	SRR11489418	SRP255427_costa rica methane seep microbial diversity__	coast;cold seep;spring	aquatic;river	SRP255427	Costa Rica methane seep microbial diversity	2555.55	Pacific Ocean: Quepos Slide	8.9298 : -84.3115	methane cold seep	cold seep	methane seep		methane seep sediment_10949		0.01~0.1 mM					2~5 mM					Ruff SE, Biddle JF, Teske AP, Knittel K, Boetius A, Ramette A. 2015. Global dispersion and local diversification of the methane seep microbiome. Proceedings of the National Academy of Sciences of the United States of America 112(13):4015-4020
SRS6433722	SRR11489390	SRP255427_costa rica methane seep microbial diversity__	coast;cold seep;spring	aquatic;river	SRP255427	Costa Rica methane seep microbial diversity	2533.22	Pacific Ocean: Quepos Slide	8.9298 : -84.3115	methane cold seep	cold seep	methane seep		methane seep sediment_10950		0.01~0.1 mM					2~5 mM					Ruff SE, Biddle JF, Teske AP, Knittel K, Boetius A, Ramette A. 2015. Global dispersion and local diversification of the methane seep microbiome. Proceedings of the National Academy of Sciences of the United States of America 112(13):4015-4020
SRS6433688	SRR11489421	SRP255427_costa rica methane seep microbial diversity__	coast;cold seep;spring	aquatic;river	SRP255427	Costa Rica methane seep microbial diversity	2281.06	Pacific Ocean: Quepos Slide	8.9298 : -84.3115	methane cold seep	cold seep	methane seep		methane seep sediment_10945		0.01~0.1 mM					2~5 mM					Ruff SE, Biddle JF, Teske AP, Knittel K, Boetius A, Ramette A. 2015. Global dispersion and local diversification of the methane seep microbiome. Proceedings of the National Academy of Sciences of the United States of America 112(13):4015-4020
SRS6433692	SRR11489422	SRP255427_costa rica methane seep microbial diversity__	coast;cold seep;spring	aquatic;river	SRP255427	Costa Rica methane seep microbial diversity	2198.28	Pacific Ocean: Quepos Slide	8.9298 : -84.3115	methane cold seep	cold seep	methane seep		methane seep sediment_10947		0.01~0.1 mM					2~5 mM					Ruff SE, Biddle JF, Teske AP, Knittel K, Boetius A, Ramette A. 2015. Global dispersion and local diversification of the methane seep microbiome. Proceedings of the National Academy of Sciences of the United States of America 112(13):4015-4020
SRS6433521	SRR11489427	SRP255427_costa rica methane seep microbial diversity__	coast;cold seep;spring	aquatic;river	SRP255427	Costa Rica methane seep microbial diversity	1877.51	Pacific Ocean: Quepos Slide	8.9298 : -84.3115	methane cold seep	cold seep	methane seep		methane seep sediment_10941		0.01~0.1 mM					2~5 mM					Ruff SE, Biddle JF, Teske AP, Knittel K, Boetius A, Ramette A. 2015. Global dispersion and local diversification of the methane seep microbiome. Proceedings of the National Academy of Sciences of the United States of America 112(13):4015-4020
SRS6433687	SRR11489425	SRP255427_costa rica methane seep microbial diversity__	coast;cold seep;spring	aquatic;river	SRP255427	Costa Rica methane seep microbial diversity	1837.71	Pacific Ocean: Quepos Slide	8.9298 : -84.3115	methane cold seep	cold seep	methane seep		methane seep sediment_10943		0.01~0.1 mM					2~5 mM					Ruff SE, Biddle JF, Teske AP, Knittel K, Boetius A, Ramette A. 2015. Global dispersion and local diversification of the methane seep microbiome. Proceedings of the National Academy of Sciences of the United States of America 112(13):4015-4020
SRS6433693	SRR11489423	SRP255427_costa rica methane seep microbial diversity__	coast;cold seep;spring	aquatic;river	SRP255427	Costa Rica methane seep microbial diversity	1834.9	Pacific Ocean: Quepos Slide	8.9298 : -84.3115	methane cold seep	cold seep	methane seep		methane seep sediment_10948		0.01~0.1 mM					2~5 mM					Ruff SE, Biddle JF, Teske AP, Knittel K, Boetius A, Ramette A. 2015. Global dispersion and local diversification of the methane seep microbiome. Proceedings of the National Academy of Sciences of the United States of America 112(13):4015-4020
SRS6433522	SRR11489008	SRP255427_costa rica methane seep microbial diversity__	coast;cold seep;spring	aquatic;river	SRP255427	Costa Rica methane seep microbial diversity	1674.51	Pacific Ocean: Quepos Slide	8.9298 : -84.3115	methane cold seep	cold seep	methane seep		methane seep sediment_10940		0.01~0.1 mM					2~5 mM					Ruff SE, Biddle JF, Teske AP, Knittel K, Boetius A, Ramette A. 2015. Global dispersion and local diversification of the methane seep microbiome. Proceedings of the National Academy of Sciences of the United States of America 112(13):4015-4020
SRS6433690	SRR11489424	SRP255427_costa rica methane seep microbial diversity__	coast;cold seep;spring	aquatic;river	SRP255427	Costa Rica methane seep microbial diversity	1539.78	Pacific Ocean: Quepos Slide	8.9298 : -84.3115	methane cold seep	cold seep	methane seep		methane seep sediment_10944		0.01~0.1 mM					2~5 mM					Ruff SE, Biddle JF, Teske AP, Knittel K, Boetius A, Ramette A. 2015. Global dispersion and local diversification of the methane seep microbiome. Proceedings of the National Academy of Sciences of the United States of America 112(13):4015-4020
SRS6433689	SRR11489420	SRP255427_costa rica methane seep microbial diversity__	coast;cold seep;spring	aquatic;river	SRP255427	Costa Rica methane seep microbial diversity	1466.01	Pacific Ocean: Quepos Slide	8.9298 : -84.3115	methane cold seep	cold seep	methane seep		methane seep sediment_10946		0.01~0.1 mM					2~5 mM					Ruff SE, Biddle JF, Teske AP, Knittel K, Boetius A, Ramette A. 2015. Global dispersion and local diversification of the methane seep microbiome. Proceedings of the National Academy of Sciences of the United States of America 112(13):4015-4020
SRS6433686	SRR11489426	SRP255427_costa rica methane seep microbial diversity__	coast;cold seep;spring	aquatic;river	SRP255427	Costa Rica methane seep microbial diversity	1295.05	Pacific Ocean: Quepos Slide	8.9298 : -84.3115	methane cold seep	cold seep	methane seep		methane seep sediment_10942		0.01~0.1 mM					2~5 mM					Ruff SE, Biddle JF, Teske AP, Knittel K, Boetius A, Ramette A. 2015. Global dispersion and local diversification of the methane seep microbiome. Proceedings of the National Academy of Sciences of the United States of America 112(13):4015-4020
SRS6433650	SRR11489175	SRP255427_costa rica methane seep microbial diversity__	coast;cold seep;spring	aquatic;river	SRP255427	Costa Rica methane seep microbial diversity	1892.53	Pacific Ocean: Quepos Slide	8.9302 : -84.3116	methane cold seep	cold seep	methane seep		methane seep sediment_10001		0.01~0.1 mM					2~5 mM					Ruff SE, Biddle JF, Teske AP, Knittel K, Boetius A, Ramette A. 2015. Global dispersion and local diversification of the methane seep microbiome. Proceedings of the National Academy of Sciences of the United States of America 112(13):4015-4020
SRS6433649	SRR11489174	SRP255427_costa rica methane seep microbial diversity__	coast;cold seep;spring	aquatic;river	SRP255427	Costa Rica methane seep microbial diversity	1760.19	Pacific Ocean: Quepos Slide	8.9302 : -84.3116	methane cold seep	cold seep	methane seep		methane seep sediment_10002		0.01~0.1 mM					2~5 mM					Ruff SE, Biddle JF, Teske AP, Knittel K, Boetius A, Ramette A. 2015. Global dispersion and local diversification of the methane seep microbiome. Proceedings of the National Academy of Sciences of the United States of America 112(13):4015-4020
SRS6433653	SRR11489172	SRP255427_costa rica methane seep microbial diversity__	coast;cold seep;spring	aquatic;river	SRP255427	Costa Rica methane seep microbial diversity	1717.83	Pacific Ocean: Quepos Slide	8.9302 : -84.3116	methane cold seep	cold seep	methane seep		methane seep sediment_10005		0.01~0.1 mM					2~5 mM					Ruff SE, Biddle JF, Teske AP, Knittel K, Boetius A, Ramette A. 2015. Global dispersion and local diversification of the methane seep microbiome. Proceedings of the National Academy of Sciences of the United States of America 112(13):4015-4020
SRS6433652	SRR11489173	SRP255427_costa rica methane seep microbial diversity__	coast;cold seep;spring	aquatic;river	SRP255427	Costa Rica methane seep microbial diversity	1659.56	Pacific Ocean: Quepos Slide	8.9302 : -84.3116	methane cold seep	cold seep	methane seep		methane seep sediment_10004		0.01~0.1 mM					2~5 mM					Ruff SE, Biddle JF, Teske AP, Knittel K, Boetius A, Ramette A. 2015. Global dispersion and local diversification of the methane seep microbiome. Proceedings of the National Academy of Sciences of the United States of America 112(13):4015-4020
SRS6433633	SRR11489178	SRP255427_costa rica methane seep microbial diversity__	coast;cold seep;spring	aquatic;river	SRP255427	Costa Rica methane seep microbial diversity	1570.55	Pacific Ocean: Quepos Slide	8.9302 : -84.3116	methane cold seep	cold seep	methane seep		methane seep sediment_10000		0.01~0.1 mM					2~5 mM					Ruff SE, Biddle JF, Teske AP, Knittel K, Boetius A, Ramette A. 2015. Global dispersion and local diversification of the methane seep microbiome. Proceedings of the National Academy of Sciences of the United States of America 112(13):4015-4020
SRS6433651	SRR11489176	SRP255427_costa rica methane seep microbial diversity__	coast;cold seep;spring	aquatic;river	SRP255427	Costa Rica methane seep microbial diversity	1366.12	Pacific Ocean: Quepos Slide	8.9302 : -84.3116	methane cold seep	cold seep	methane seep		methane seep sediment_10003		0.01~0.1 mM					2~5 mM					Ruff SE, Biddle JF, Teske AP, Knittel K, Boetius A, Ramette A. 2015. Global dispersion and local diversification of the methane seep microbiome. Proceedings of the National Academy of Sciences of the United States of America 112(13):4015-4020
SRS6433656	SRR11489171	SRP255427_costa rica methane seep microbial diversity__	coast;cold seep;spring	aquatic;river	SRP255427	Costa Rica methane seep microbial diversity	1297.66	Pacific Ocean: Quepos Slide	8.9302 : -84.3116	methane cold seep	cold seep	methane seep		methane seep sediment_10006		0.01~0.1 mM					2~5 mM					Ruff SE, Biddle JF, Teske AP, Knittel K, Boetius A, Ramette A. 2015. Global dispersion and local diversification of the methane seep microbiome. Proceedings of the National Academy of Sciences of the United States of America 112(13):4015-4020
SRS6433655	SRR11489168	SRP255427_costa rica methane seep microbial diversity__	coast;cold seep;spring	aquatic;river	SRP255427	Costa Rica methane seep microbial diversity	1062.93	Pacific Ocean: Quepos Slide	8.9302 : -84.3116	methane cold seep	cold seep	methane seep		methane seep sediment_10007		0.01~0.1 mM					2~5 mM					Ruff SE, Biddle JF, Teske AP, Knittel K, Boetius A, Ramette A. 2015. Global dispersion and local diversification of the methane seep microbiome. Proceedings of the National Academy of Sciences of the United States of America 112(13):4015-4020
SRS6433762	SRR11489347	SRP255427_costa rica methane seep microbial diversity__	coast;cold seep;spring	aquatic;river	SRP255427	Costa Rica methane seep microbial diversity	4335.87	Pacific Ocean: Quepos Slide	8.9304 : -84.3125	methane cold seep	cold seep	methane seep		methane seep sediment_9115		0.01~0.1 mM					2~5 mM					Ruff SE, Biddle JF, Teske AP, Knittel K, Boetius A, Ramette A. 2015. Global dispersion and local diversification of the methane seep microbiome. Proceedings of the National Academy of Sciences of the United States of America 112(13):4015-4020
SRS6433553	SRR11489274	SRP255427_costa rica methane seep microbial diversity__	coast;cold seep;spring	aquatic;river	SRP255427	Costa Rica methane seep microbial diversity	3829.76	Pacific Ocean: Quepos Slide	8.9304 : -84.3125	methane cold seep	cold seep	methane seep		methane seep sediment_9136		0.01~0.1 mM					2~5 mM					Ruff SE, Biddle JF, Teske AP, Knittel K, Boetius A, Ramette A. 2015. Global dispersion and local diversification of the methane seep microbiome. Proceedings of the National Academy of Sciences of the United States of America 112(13):4015-4020
SRS6433759	SRR11489358	SRP255427_costa rica methane seep microbial diversity__	coast;cold seep;spring	aquatic;river	SRP255427	Costa Rica methane seep microbial diversity	3802.63	Pacific Ocean: Quepos Slide	8.9304 : -84.3125	methane cold seep	cold seep	methane seep		methane seep sediment_9111		0.01~0.1 mM					2~5 mM					Ruff SE, Biddle JF, Teske AP, Knittel K, Boetius A, Ramette A. 2015. Global dispersion and local diversification of the methane seep microbiome. Proceedings of the National Academy of Sciences of the United States of America 112(13):4015-4020
SRS6433550	SRR11489275	SRP255427_costa rica methane seep microbial diversity__	coast;cold seep;spring	aquatic;river	SRP255427	Costa Rica methane seep microbial diversity	3758.3	Pacific Ocean: Quepos Slide	8.9304 : -84.3125	methane cold seep	cold seep	methane seep		methane seep sediment_9134		0.01~0.1 mM					2~5 mM					Ruff SE, Biddle JF, Teske AP, Knittel K, Boetius A, Ramette A. 2015. Global dispersion and local diversification of the methane seep microbiome. Proceedings of the National Academy of Sciences of the United States of America 112(13):4015-4020
SRS6433764	SRR11489346	SRP255427_costa rica methane seep microbial diversity__	coast;cold seep;spring	aquatic;river	SRP255427	Costa Rica methane seep microbial diversity	3703.55	Pacific Ocean: Quepos Slide	8.9304 : -84.3125	methane cold seep	cold seep	methane seep		methane seep sediment_9117		0.01~0.1 mM					2~5 mM					Ruff SE, Biddle JF, Teske AP, Knittel K, Boetius A, Ramette A. 2015. Global dispersion and local diversification of the methane seep microbiome. Proceedings of the National Academy of Sciences of the United States of America 112(13):4015-4020
SRS6433607	SRR11489216	SRP255427_costa rica methane seep microbial diversity__	coast;cold seep;spring	aquatic;river	SRP255427	Costa Rica methane seep microbial diversity	3629.83	Pacific Ocean: Quepos Slide	8.9304 : -84.3125	methane cold seep	cold seep	methane seep		methane seep sediment_9144		0.01~0.1 mM					2~5 mM					Ruff SE, Biddle JF, Teske AP, Knittel K, Boetius A, Ramette A. 2015. Global dispersion and local diversification of the methane seep microbiome. Proceedings of the National Academy of Sciences of the United States of America 112(13):4015-4020
SRS6433763	SRR11489349	SRP255427_costa rica methane seep microbial diversity__	coast;cold seep;spring	aquatic;river	SRP255427	Costa Rica methane seep microbial diversity	3484.08	Pacific Ocean: Quepos Slide	8.9304 : -84.3125	methane cold seep	cold seep	methane seep		methane seep sediment_9114		0.01~0.1 mM					2~5 mM					Ruff SE, Biddle JF, Teske AP, Knittel K, Boetius A, Ramette A. 2015. Global dispersion and local diversification of the methane seep microbiome. Proceedings of the National Academy of Sciences of the United States of America 112(13):4015-4020
SRS6433609	SRR11489218	SRP255427_costa rica methane seep microbial diversity__	coast;cold seep;spring	aquatic;river	SRP255427	Costa Rica methane seep microbial diversity	3476.64	Pacific Ocean: Quepos Slide	8.9304 : -84.3125	methane cold seep	cold seep	methane seep		methane seep sediment_9145		0.01~0.1 mM					2~5 mM					Ruff SE, Biddle JF, Teske AP, Knittel K, Boetius A, Ramette A. 2015. Global dispersion and local diversification of the methane seep microbiome. Proceedings of the National Academy of Sciences of the United States of America 112(13):4015-4020
SRS6433767	SRR11489345	SRP255427_costa rica methane seep microbial diversity__	coast;cold seep;spring	aquatic;river	SRP255427	Costa Rica methane seep microbial diversity	3367.3	Pacific Ocean: Quepos Slide	8.9304 : -84.3125	methane cold seep	cold seep	methane seep		methane seep sediment_9118		0.01~0.1 mM					2~5 mM					Ruff SE, Biddle JF, Teske AP, Knittel K, Boetius A, Ramette A. 2015. Global dispersion and local diversification of the methane seep microbiome. Proceedings of the National Academy of Sciences of the United States of America 112(13):4015-4020
SRS6433611	SRR11489219	SRP255427_costa rica methane seep microbial diversity__	coast;cold seep;spring	aquatic;river	SRP255427	Costa Rica methane seep microbial diversity	3301.51	Pacific Ocean: Quepos Slide	8.9304 : -84.3125	methane cold seep	cold seep	methane seep		methane seep sediment_9147		0.01~0.1 mM					2~5 mM					Ruff SE, Biddle JF, Teske AP, Knittel K, Boetius A, Ramette A. 2015. Global dispersion and local diversification of the methane seep microbiome. Proceedings of the National Academy of Sciences of the United States of America 112(13):4015-4020
SRS6433760	SRR11489352	SRP255427_costa rica methane seep microbial diversity__	coast;cold seep;spring	aquatic;river	SRP255427	Costa Rica methane seep microbial diversity	3247.24	Pacific Ocean: Quepos Slide	8.9304 : -84.3125	methane cold seep	cold seep	methane seep		methane seep sediment_9112		0.01~0.1 mM					2~5 mM					Ruff SE, Biddle JF, Teske AP, Knittel K, Boetius A, Ramette A. 2015. Global dispersion and local diversification of the methane seep microbiome. Proceedings of the National Academy of Sciences of the United States of America 112(13):4015-4020
SRS6433610	SRR11489215	SRP255427_costa rica methane seep microbial diversity__	coast;cold seep;spring	aquatic;river	SRP255427	Costa Rica methane seep microbial diversity	3226.91	Pacific Ocean: Quepos Slide	8.9304 : -84.3125	methane cold seep	cold seep	methane seep		methane seep sediment_9146		0.01~0.1 mM					2~5 mM					Ruff SE, Biddle JF, Teske AP, Knittel K, Boetius A, Ramette A. 2015. Global dispersion and local diversification of the methane seep microbiome. Proceedings of the National Academy of Sciences of the United States of America 112(13):4015-4020
SRS6433608	SRR11489217	SRP255427_costa rica methane seep microbial diversity__	coast;cold seep;spring	aquatic;river	SRP255427	Costa Rica methane seep microbial diversity	3207.67	Pacific Ocean: Quepos Slide	8.9304 : -84.3125	methane cold seep	cold seep	methane seep		methane seep sediment_9138		0.01~0.1 mM					2~5 mM					Ruff SE, Biddle JF, Teske AP, Knittel K, Boetius A, Ramette A. 2015. Global dispersion and local diversification of the methane seep microbiome. Proceedings of the National Academy of Sciences of the United States of America 112(13):4015-4020
SRS6433761	SRR11489348	SRP255427_costa rica methane seep microbial diversity__	coast;cold seep;spring	aquatic;river	SRP255427	Costa Rica methane seep microbial diversity	3207.23	Pacific Ocean: Quepos Slide	8.9304 : -84.3125	methane cold seep	cold seep	methane seep		methane seep sediment_9113		0.01~0.1 mM					2~5 mM					Ruff SE, Biddle JF, Teske AP, Knittel K, Boetius A, Ramette A. 2015. Global dispersion and local diversification of the methane seep microbiome. Proceedings of the National Academy of Sciences of the United States of America 112(13):4015-4020
SRS6433554	SRR11489220	SRP255427_costa rica methane seep microbial diversity__	coast;cold seep;spring	aquatic;river	SRP255427	Costa Rica methane seep microbial diversity	2993.87	Pacific Ocean: Quepos Slide	8.9304 : -84.3125	methane cold seep	cold seep	methane seep		methane seep sediment_9137		0.01~0.1 mM					2~5 mM					Ruff SE, Biddle JF, Teske AP, Knittel K, Boetius A, Ramette A. 2015. Global dispersion and local diversification of the methane seep microbiome. Proceedings of the National Academy of Sciences of the United States of America 112(13):4015-4020
SRS6433765	SRR11489350	SRP255427_costa rica methane seep microbial diversity__	coast;cold seep;spring	aquatic;river	SRP255427	Costa Rica methane seep microbial diversity	2818.49	Pacific Ocean: Quepos Slide	8.9304 : -84.3125	methane cold seep	cold seep	methane seep		methane seep sediment_9116		0.01~0.1 mM					2~5 mM					Ruff SE, Biddle JF, Teske AP, Knittel K, Boetius A, Ramette A. 2015. Global dispersion and local diversification of the methane seep microbiome. Proceedings of the National Academy of Sciences of the United States of America 112(13):4015-4020
SRS6433636	SRR11489188	SRP255427_costa rica methane seep microbial diversity__	coast;cold seep;spring	aquatic;river	SRP255427	Costa Rica methane seep microbial diversity	2678.27	Pacific Ocean: Quepos Slide	8.9304 : -84.3125	methane cold seep	cold seep	methane seep		methane seep sediment_9161		0.01~0.1 mM					2~5 mM					Ruff SE, Biddle JF, Teske AP, Knittel K, Boetius A, Ramette A. 2015. Global dispersion and local diversification of the methane seep microbiome. Proceedings of the National Academy of Sciences of the United States of America 112(13):4015-4020
SRS6433613	SRR11489213	SRP255427_costa rica methane seep microbial diversity__	coast;cold seep;spring	aquatic;river	SRP255427	Costa Rica methane seep microbial diversity	2507.66	Pacific Ocean: Quepos Slide	8.9304 : -84.3125	methane cold seep	cold seep	methane seep		methane seep sediment_9148		0.01~0.1 mM					2~5 mM					Ruff SE, Biddle JF, Teske AP, Knittel K, Boetius A, Ramette A. 2015. Global dispersion and local diversification of the methane seep microbiome. Proceedings of the National Academy of Sciences of the United States of America 112(13):4015-4020
SRS6433552	SRR11489280	SRP255427_costa rica methane seep microbial diversity__	coast;cold seep;spring	aquatic;river	SRP255427	Costa Rica methane seep microbial diversity	2436.6	Pacific Ocean: Quepos Slide	8.9304 : -84.3125	methane cold seep	cold seep	methane seep		methane seep sediment_9135		0.01~0.1 mM					2~5 mM					Ruff SE, Biddle JF, Teske AP, Knittel K, Boetius A, Ramette A. 2015. Global dispersion and local diversification of the methane seep microbiome. Proceedings of the National Academy of Sciences of the United States of America 112(13):4015-4020
SRS6433618	SRR11489212	SRP255427_costa rica methane seep microbial diversity__	coast;cold seep;spring	aquatic;river	SRP255427	Costa Rica methane seep microbial diversity	2227.35	Pacific Ocean: Quepos Slide	8.9304 : -84.3125	methane cold seep	cold seep	methane seep		methane seep sediment_9157		0.01~0.1 mM					2~5 mM					Ruff SE, Biddle JF, Teske AP, Knittel K, Boetius A, Ramette A. 2015. Global dispersion and local diversification of the methane seep microbiome. Proceedings of the National Academy of Sciences of the United States of America 112(13):4015-4020
[truncated: 1,116 more rows]

## Sheet: Table S7
Table S7. Functional annotations for key pathways using METABOLIC.
Category	Function	Gene.abbreviation	Corresponding.KO	Reaction	X7055_bin.3	X7058_bin.3	X72410_bin.25	JL_Co_4	SF_GA.4_9	X7244_bin.14	X7245_bin.29	X7246_bin.4	X7248_bin.21	HMR20_17	X7048_bin.30	SB_sbin_2_52	X70512_bin.27	HMR_S11_13_12	HMR3_25	SF_Co_bin_44	JL_Co_1	HMR6_3	SB_sbin_3_29	G352_bin.14	GoM_D72_sbin1		HMR3_6	X70512_bin.36	HMR_S11_10_8	GB53_bin.51	G3515_bin.52		GCA_014728125.1	GCA_014728245.1	GCA_016867725.1	G355_bin.45
[truncated: 74 more rows]

## Sheet: Table S8
Table S8. Functional annotations for key pathways using KofamScan.
[truncated: 23,960 more rows]

[truncated: 5 more sheets: Table S9, Table S10, Table S11, Table S12, Table S13]
